# Supplementary material for: Comprehensive analysis of retracted journal articles in the field of veterinary medicine and animal health
Source: BMC Vet Res. 2022 Feb 18;18:73. doi: 10.1186/s12917-022-03167-x (PMC8855588; doi:10.1186/s12917-022-03167-x)
Supplement: Supplementary file 1 — Additional file 1. Retracted articles included in this study. [file 12917_2022_3167_MOESM1_ESM.xlsx]

## Sheet: RetractedArticles
Citation and DOI	Journal	Publisher	Title	Authors	Link in PubMed	Link to Article	Link to Retraction
2017 Dec;41(4):1162-1165. doi: 10.1007/s12639-017-0953-z	J Parasit Dis	Springer (for Indian Society for Parasitology)	Therapeutic management of trypanosomosis with ophthalmic involvement in a dog	Behera SK, Sarma K, Behera P, Ayub AM	https://www.ncbi.nlm.nih.gov/pubmed/29114159	https://www.ncbi.nlm.nih.gov/pmc/articles/PMC5660053/	https://link.springer.com/article/10.1007%2Fs12639-018-0993-z
2014 Jun;35(6):5493-500. doi: 10.1007/s13277-014-1723-5	Tumour Biol	Springer (for International Society of Oncology and BioMarkers)	Canine transmissible venereal tumor and seminoma: a cytohistopathology and chemotherapy study of tumors in the growth phase and during regression after chemotherapy	Javanbakht J, Pedram B, Taheriyan MR, Khadivar F, Hosseini SH, Abdi FS, Hosseini E, Moloudizargari M, Aghajanshakeri SH, Javaherypour S, Shafiee R, Bidi RE	https://www.ncbi.nlm.nih.gov/pubmed/24557542	https://link.springer.com/article/10.1007/s13277-014-1723-5	https://link.springer.com/article/10.1007/s13277-014-1723-5
2014 Dec;35(12):12109-17. doi: 10.1007/s13277-014-2515-7	Tumour Biol	Springer (for International Society of Oncology and BioMarkers)	Improving the diagnosis, treatment, and biology patterns of feline mammary intraepithelial lesions: a potential model for human breast masses with evidence from epidemiologic and cytohistopatholgic studies	Manesh JYY, Shafiee R, Pedram B, Malayeri HZ, Mohajer S, Ahmadi S, Ahmadi S, Javanbakht J, Mokarizadeh A, Khadivar F	https://www.ncbi.nlm.nih.gov/pubmed/25142235	https://link.springer.com/article/10.1007/s13277-014-2515-7	https://link.springer.com/article/10.1007/s13277-014-2515-7
2015 Apr;36(4):2437-45. doi: 10.1007/s13277-014-2854-4	Tumour Biol	Springer (for International Society of Oncology and BioMarkers)	Diagnostic investigations of canine prostatitis incidence together with benign prostate hyperplasia, prostate malignancies, and biochemical recurrence in high-risk prostate cancer as a model for human study	Shafiee R, Shariat A, Khalili S, Malayeri Z, Mokarizadeh A, Anissian A, Ahmadi MRH, Hosseini E, Naderafif M, Mohsenzadeh S, Rasoulian MH, Rezapour R, Pourzaer M	https://www.ncbi.nlm.nih.gov/pubmed/25420908	https://link.springer.com/article/10.1007/s13277-014-2854-4	https://link.springer.com/article/10.1007/s13277-014-2854-4
2016 Nov 1. pii: S1383-5769(16)30045-9. doi: 10.1016/j.parint.2016.10.023	Parasitol Int	Elsevier	First report on Babesia canis vogeli infection in dogs in the Philippines	Ybanez AP, Ybanez RH, Talle MG, Liu M, Moumouni PF, Xuan X	https://www.ncbi.nlm.nih.gov/pubmed/27815229	https://www.sciencedirect.com/science/article/pii/S1383576916300459?via%3Dihub	https://www.sciencedirect.com/science/article/pii/S1383576916300459?via%3Dihub
2015 Feb;36(2):929-37. doi: 10.1007/s13277-014-2666-6	Tumour Biol	Springer (for International Society of Oncology and BioMarkers)	Diagnostic procedures for improving of the KIT (CD117) expressed allele burden for the liver metastases from uterus mast cell tumors: prognostic value of the metastatic pattern and tumor biology	Hosseini E, Pedram B, Bahrami AM, Touni SR, Malayeri HZ, Mokarizadeh A, Pourzaer M, Pourzaer M, Zehtabian S, Mohajer S, Ahmadi S	https://www.ncbi.nlm.nih.gov/pubmed/25315185	https://link.springer.com/article/10.1007/s13277-014-2666-6	https://link.springer.com/article/10.1007/s13277-014-2666-6
2018 Aug 30. [Epub ahead of print]	J Vet Sci	Korean Soc of Vet Sci	Correlation of SPINK1 gene polymorphisms in canine pancreatitis	Fan MH, Chou SJ, Zheng ZJ, Wu JT, Chan KW	https://www.ncbi.nlm.nih.gov/pubmed/30173492	http://www.vetsci.org/journal/view.html?uid=1537&vmd=Full&	http://www.vetsci.org/journal/view.html?uid=1537&vmd=Full&
2011 Sep-Oct;14(5):428-435. DOI: 10.22038/IJBMS.2011.5039	Iranian J Basic Medical Sciences	Mashhad Univ Med Sciences	Gene Expression Quantification of Toll like Receptors 2, 4 and Co-molecules in Human Glioblastoma Cell Line (U87-MG): Toward a New In vitro Model of Inflammation	Malvandi AM, Mehrzad J, Moghaddam MS	https://www.ncbi.nlm.nih.gov/pubmed/23492674	https://www.ncbi.nlm.nih.gov/pmc/articles/PMC3586846/	http://ijbms.mums.ac.ir/article_5039.html
2009 Mar 3. [Epub ahead of print]	Biomed Pharmacother	Elsevier	Effects of hormone replacement therapy with oral vitamin C and E on plasma thyroid hormone levels in postmenopausal women with Type 2 diabetes	Naziroglu M, Simsek M	https://www.ncbi.nlm.nih.gov/pubmed/19261432	https://www.sciencedirect.com/science/article/pii/S0753332204001544?via%3Dihub	https://www.sciencedirect.com/science/article/pii/S0753332204001544?via%3Dihub
2016 Jul 14. pii: S0090-4295(16)30395-8. doi: 10.1016/j.urology.2016.07.004. [Epub ahead of print]	Urology	Elsevier	Venous Blood Gases of Varicocele Veins: Correlation With Testicular Blood Flow and Semen Quality in Varicocele Patients	Ur Rehman K, Zaneb H, Numan A, Qureshi AB, Rabbani I, Yousaf MS, Rehman H	https://www.ncbi.nlm.nih.gov/pubmed/27424121	https://www.sciencedirect.com/science/article/pii/S0090429516303958?via%3Dihub	https://www.sciencedirect.com/science/article/pii/S0090429516303958?via%3Dihub
2012 Sept 26; DOI: 10.1292/jvms.11-0339e	J Vet Med Sci	Japanese Society of Veterinary Science	Pretreatment of Cats with Vitamin B6 Reduces Vomiting Episodes Following Xylazine Administration	Jarolmasjed S, Kolahian S	https://www.ncbi.nlm.nih.gov/pubmed/?term=Pretreatment+of+Cats+with+Vitamin+B6+Reduces+Vomiting	https://www.jstage.jst.go.jp/article/jvms/advpub/0/advpub_11-0339e/_article/-char/ja	https://www.jstage.jst.go.jp/article/jvms/advpub/0/advpub_11-0339e/_article/-char/ja
2013 Nov 2. pii: S0944-7113(13)00410-8. doi: 10.1016/j.phymed.2013.09.023. [Epub ahead of print]	Phytomedicine	Elsevier	Anti-adipogenic effects of centipede grass extract in 3T3-L1 adipocytes and high fat diet induced obesity mice through activating adenosine monophosphate activated protein kinase	Kim S, Oh MH, Kwon J	https://www.ncbi.nlm.nih.gov/pubmed/24192213	https://www.sciencedirect.com/science/article/pii/S0944711313004108?via%3Dihub	https://www.sciencedirect.com/science/article/pii/S0944711313004108?via%3Dihub
2010 Aug;16(8):2687-97. doi: 10.1089/ten.TEA.2010.0010	Tissue Eng Part A	Mary Ann Liebert	Vascular endothelial growth factor/kinase insult domain receptor (KDR)/fetal liver kinase 1 (FLK1)-mediated skin-epithelial progenitor cells reprogramming	Kang SK, Kang KS, Jee MK, Kim BS	https://www.ncbi.nlm.nih.gov/pubmed/20367253	https://www.liebertpub.com/doi/abs/10.1089/ten.tea.2010.0010.retract?rfr_dat=cr_pub%3Dpubmed&url_ver=Z39.88-2003&rfr_id=ori%3Arid%3Acrossref.org&journalCode=tea	https://www.liebertpub.com/doi/abs/10.1089/ten.tea.2010.0010.retract?rfr_dat=cr_pub%3Dpubmed&url_ver=Z39.88-2003&rfr_id=ori%3Arid%3Acrossref.org&journalCode=tea
2009 Feb;11(2):150-9. doi: 10.1002/jgm.1282	J Gene Med	Wiley	Immunization with pseudotype baculovirus expressing envelope protein of Japanese encephalitis virus elicits protective immunity in mice	Li Y, Ye J, Cao S, Xiao S, Zhao Q, Liu X, Jin M, Chen H	https://www.ncbi.nlm.nih.gov/pubmed/?term=19040206	https://onlinelibrary.wiley.com/doi/10.1002/jgm.1282	https://onlinelibrary.wiley.com/doi/10.1002/jgm.1282
2013 Apr 15. pii: S0020-7519(13)00105-7. doi: 10.1016/j.ijpara.2013.02.008. [Epub ahead of print]	International Journal for Parasitology	Elsevier	Co-administration of CCL5 and IL4 enhances DNA vaccine-induced protective immunity to Ascaris suum infection in mice	Honglin L, Wang J, Zhangwe T, Guzhi L, Zhouxu M	https://www.ncbi.nlm.nih.gov/pubmed/23597869	https://www.sciencedirect.com/science/article/pii/S0020751913001057?via%3Dihub	https://www.sciencedirect.com/science/article/pii/S0020751913001057?via%3Dihub
2012 Sep;28(8):720-33. doi: 10.1177/0748233711422728	Toxicol Ind Health	Sage Journals	Ameliorative effect of vitamin C on hexavalent chromium-induced delay in sexual maturation and oxidative stress in developing Wistar rat ovary and uterus	Samuel JB, Stanley JA, Vengatesh G, Princess RA, Muthusami S, Roopha DP, Suthagar E, Kumar KM, Sebastian MS, Aruldhas MM	https://www.ncbi.nlm.nih.gov/pubmed/?term=22033423	https://journals.sagepub.com/doi/abs/10.1177/0748233711422728	https://journals.sagepub.com/doi/abs/10.1177/0748233711422728
2012 Jan;54(3):151-156. doi:10.5187/JAST.2012.54.3.151	J Anim Sci and Technol	Springer/BMC (for Korean Soc of Animal Sciences and Technology until 12-31-18)	Expression of Ski in the Follicles of eCG-primed Immature Hypophysectomized Rat Ovary	Ko YG, Kim DH Park SB, Kim SW, Do YJ, Kim H	https://www.ncbi.nlm.nih.gov/pmc/articles/PMC5412028/	https://link.springer.com/article/10.1186/s40781-017-0134-8	https://www.ncbi.nlm.nih.gov/pmc/articles/PMC5412028/
2011 Sept;35(3):355-361	Reproductive & Devel Biology	Korean Soc of Anim Reproduction	Involvement of Ski Protein Expression in Luteinization in Rat Granulosa Cells	Kim H, Matsuwaki T, Yamanouchi K, Nishihara M, Kim SW Ko YG, Yang BS	—	http://www.rdb.or.kr/AboutUs/04.php	None found
2011 Sept;35(3):341-348	Reproductive & Devel Biology	Korean Soc of Anim Reproduction	Relationship between Sloan-Kettering Virus Expression and Granulosa Cells of Atretic Follicles in the Rat Ovary	Kim H, Matsuwaki T, Yamanouchi K, Nishihara M, Kim SW, Ko YG, Yang BS	—	http://www.rdb.or.kr/AboutUs/04.php	None found
2009 Aug;37(5):661-6. doi: 10.1177/0192623309339501	Toxicol Pathol	Sage Journals	Histopathological features of Capillaria hepatica infection in laboratory rabbits	Mowat V, Turton J, Stewart J, Lui KC, Pilling AM	https://www.ncbi.nlm.nih.gov/pubmed/19581239	https://journals.sagepub.com/doi/abs/10.1177/0192623309339501	https://journals.sagepub.com/doi/full/10.1177/0192623315594171
2015 Oct;77(10):1235-40. doi: 10.1292/jvms.15-0102	J Vet Med Sci	Japanese Society of Veterinary Science	Deficits of learning and memory in Hemojuvelin knockout mice.	Li J, Zhang P, Liu H, Ren W, Song J, Rao E, Takahashi E, Zhou Y, Li W, Chen X	https://www.ncbi.nlm.nih.gov/pubmed/26027705	https://www.jstage.jst.go.jp/article/jvms/77/11/77_15-0102r1/_article	https://www.ncbi.nlm.nih.gov/pmc/articles/PMC4667682/
2012 May 15;16(10):1046-60. doi: 10.1089/ars.2011.4224	Antioxid Redox Signal	Mary Ann Liebert	miR23b ameliorates neuropathic pain in spinal cord by silencing NADPH oxidase 4	Im YB, Jee MK, Jung JS, Choi JI, Jang JH, Kang SK	https://www.ncbi.nlm.nih.gov/pubmed/22149086	https://www.liebertpub.com/doi/abs/10.1089/ars.2011.4224?rfr_dat=cr_pub%3Dpubmed&url_ver=Z39.88-2003&rfr_id=ori%3Arid%3Acrossref.org&journalCode=ars	https://www.ncbi.nlm.nih.gov/pmc/articles/PMC4480640/
2012 May 8. doi: 10.1089/ars.2011.4422	Antioxid Redox Signal	Mary Ann Liebert	Novel GSK-3beta inhibitors and CBM-1078 guide hATSCs' deaging via Oct4 and beta-catenin activation	Choi J-I, Jee M-K, Im Y-B, Kang S-K	https://www.ncbi.nlm.nih.gov/pubmed/?term=Novel+GSK-3beta+inhibitors+and+CBM-1078+guide+hATSCs%27+deaging+via+Oct4+and+beta-catenin+activation	https://www.liebertpub.com/doi/full/10.1089/ars.2011.4422?url_ver=Z39.88-2003&rfr_id=ori:rid:crossref.org&rfr_dat=cr_pub%3dpubmed	https://www.ncbi.nlm.nih.gov/pmc/articles/PMC4480640/
2012 Mar 1;16(5):383-99. doi: 10.1089/ars.2011.4134	Antioxid Redox Signal	Mary Ann Liebert	Nuclear Ago2/HSP60 contributes to broad spectrum of hATSCs function via Oct4 regulation	Jang JH, Jung JS, Choi JI, Kang SK	https://www.ncbi.nlm.nih.gov/pubmed/?term=Nuclear+Ago2%2FHSP60+contributes+to+broad+spectrum+of+hATSCs+function+via+Oct4+regulation	https://www.ncbi.nlm.nih.gov/pmc/articles/PMC3261027/	https://www.ncbi.nlm.nih.gov/pmc/articles/PMC4480640/
2014 Mar 21. pii: S0873-2159(14)00011-7. doi: 10.1016/j.rppneu.2014.01.007. [Epub ahead of print]	Rev Port Pneumol	Elsevier (for Portuguese Society of Pulmonology)	Melatonin attenuates lung injury in a hind limb ischemia-reperfusion rat model	Takhtfooladi H, Takhtfooladi M, Moayer F, Mobarakeh S	https://www.ncbi.nlm.nih.gov/pubmed/24661959	http://www.journalpulmonology.org/pt-withdrawn-melatonin-attenuates-lung-injury-avance-S0873215914000117	http://www.journalpulmonology.org/pt-withdrawn-melatonin-attenuates-lung-injury-avance-S0873215914000117
2018 Nov 3. pii: S1043-6618(18)31373-2. doi: 10.1016/j.phrs.2018.10.019. [Epub ahead of print]	Pharmacological Res	Elsevier	Cognition and behavior in sheep repetitively inoculated with aluminum adjuvant-containing vaccines or aluminum adjuvant only	Asin J, Pascual-Alonso M, Pinczowski P, Gimeno M, Perez M, Muniesa A, Pablo-Maiso L, Blas I, Lacasta D, Fernandez A, Andres D, Maria G, Reina R, Lujan L	https://www.ncbi.nlm.nih.gov/pubmed/30395948	https://www.sciencedirect.com/science/article/pii/S1043661818313732?via%3Dihub	https://www.sciencedirect.com/science/article/pii/S1043661818313732?via%3Dihub
2014 May;51(3):651-8. doi: 10.1177/0300985813498782	Vet Pathol	Sage Journals	Polioencephalomalacia Secondary to Hypernatremia in Squirrel Monkeys (Saimiri sciureus)	Macri SM, Masek-Hammerman K, Crowell AM, Fenn MS, Knight HL, Westmoreland SV, Miller AD	https://www.ncbi.nlm.nih.gov/pubmed/?term=Polioencephalomalacia+Secondary+to+Hypernatremia+in+Squirrel+Monkeys+(Saimiri+sciureus)	https://journals.sagepub.com/doi/full/10.1177/0300985813498782?url_ver=Z39.88-2003&rfr_id=ori%3Arid%3Acrossref.org&rfr_dat=cr_pub%3Dpubmed	https://journals.sagepub.com/doi/full/10.1177/0300985813498782?url_ver=Z39.88-2003&rfr_id=ori%3Arid%3Acrossref.org&rfr_dat=cr_pub%3Dpubmed
2008 Sep;21(3):389-98. doi: 10.1089/vim.2008.0013	Viral Immunol	Mary Ann Liebert	Immunogenicity of a Chicken viral Newcastle Disease Virus F Gene-C3d Fusion Protein Containing a Chicken Homologue of C3d	Liu D, Niu ZX	https://www.ncbi.nlm.nih.gov/pubmed/?term=Immunogenicity+of+a+Chicken+viral+Newcastle+Disease+Virus+F+Gene-C3d+Fusion+Protein+Containing+a+Chicken+Homologue+of+C3d	https://www.liebertpub.com/doi/abs/10.1089/vim.2008.0013	https://www.liebertpub.com/doi/pdf/10.1089/vim.2008.0013
2013 Dec;69(4):963. doi: 10.1007/s13105-012-0205-8. Epub 2012 Aug 15.	J Physiol Biochem	Springer	Ammonium transport proteins from Archaeoglobus fulgidus	Cebo D, Aschenbach JR, Kolisek M	https://www.ncbi.nlm.nih.gov/pubmed/23385667	https://link.springer.com/article/10.1007%2Fs13105-012-0205-8	https://link.springer.com/article/10.1007%2Fs13105-012-0205-8
2008 Jan 7. [Epub ahead of print]	Antimicrob Agents Chemother	Am Soc Microbiology	Antimicrobial resistance, class 1 integrons and a novel variant of Genomic Island 1 in Salmonella isolates from Vietnam	Vo AT, van Duijkeren E, Fluit AC, Gaastra W	https://www.ncbi.nlm.nih.gov/pubmed/17403998	None found	None found
2012 Jan 15;16(2):95-111. doi: 10.1089/ars.2011.3975	Antioxid Redox Signal	Mary Ann Liebert	Crucial role of nuclear Ago2 for hUCB-MSCs differentiation and self-renewal via stemness control	Jang JH, Jung JS, Im YB, Kang KS, Choi JI, Kang SK	https://www.ncbi.nlm.nih.gov/pubmed/21902595	https://www.liebertpub.com/doi/full/10.1089/ars.2011.3975?url_ver=Z39.88-2003&rfr_id=ori:rid:crossref.org&rfr_dat=cr_pub%3dpubmed	https://www.ncbi.nlm.nih.gov/pmc/articles/PMC4480640/
2012 Aug;75(8):1518-23. doi: 10.4315/0362-028X.JFP-11-556	J Food Protect	Int'l Assoc for Food Protection	Performance of three culture media commonly used for detecting Listeria monocytogenes	Andritsos ND, Mataragas M, Karaberi V, Paramithiotis S, Drosinos EH	https://www.ncbi.nlm.nih.gov/pubmed/22856580	https://jfoodprotection.org/doi/abs/10.4315/0362-028X.76.2.190	https://jfoodprotection.org/doi/abs/10.4315/0362-028X.76.2.190
2015 Jul 2. pii: S0306-9877(15)00252-2. doi: 10.1016/j.mehy.2015.06.033. [Epub ahead of print]	Medical Hypotheses	Elsevier	New hypothesis on the pathogenesis of osteoarthritis	Neumann S	https://www.ncbi.nlm.nih.gov/pubmed/26163059	https://www.sciencedirect.com/science/article/pii/S0306987715002522?via%3Dihub	https://www.sciencedirect.com/science/article/pii/S0306987715002522?via%3Dihub
2013 Apr 1	J Am Vet Med Assoc	American Veterinary Medical Association	Systematic Review and Meta-analysis of the Effectiveness of Commercially Available Vaccines Against Bovine Herpesvirus, Bovine Viral Diarrhea Virus, Bovine Respiratory Syncytial Virus, and Parainfluenza Type 3 Virus for Mitigation of Bovine Respiratory Disease Complex in Cattle	Theurer ME, Larson RL, White BJ	https://www.ncbi.nlm.nih.gov/pubmed/25517335	https://avmajournals.avma.org/doi/full/10.2460/javma.246.1.126?url_ver=Z39.88-2003&rfr_id=ori:rid:crossref.org&rfr_dat=cr_pub%3dpubmed	None found
2008 Nov;61(11):1232. doi: 10.1136/jcp.2006.045682.corr	J Clin Pathol	BMJ Publishing Group	Tracking the footprints of the rabies virus: are we any closer to decoding this elusive virus?	Mahadevan A, Suja MS, Madhusudana SN, Shankar SK	https://www.ncbi.nlm.nih.gov/pubmed/20026705	https://jcp.bmj.com/content/65/1/95.2	https://jcp.bmj.com/content/63/1/92.long
2016 Oct 1. doi: 10.4178/epih.e2016042	Epidemiology and Health	Korean Soc of Epidemiology	Review of Brucellosis in Nepal	Acharya KP, Niroula N, Kaphle K	https://www.ncbi.nlm.nih.gov/pubmed/27703129	https://www.e-epih.org/journal/view.php?doi=10.4178/epih.e2016042	https://www.e-epih.org/journal/view.php?number=905
2013 Apr-Jun;3(2):63-73	European Journal of Food Research & Review	Science Domain International (PRED)	Factors affecting iodine content in dairy cow's milk - a review	Norouzian MA, Azizi F	—	http://www.sciencedomain.org/issue/227	http://www.sciencedomain.org/abstract/8083
2014 Mar;6(1):25-31. DOI: 10.3920/QAS2012.0238	Quality Assur & Safety of Crops & Foods	Wageningen Academic Publishers	Factors affecting dairy cow milk iodine	Norouzian MA	—	https://www.wageningenacademic.com/doi/abs/10.3920/QAS2012.0238	https://www.wageningenacademic.com/doi/abs/10.3920/QAS2012.0238
2018 Jan 9; doi: 10.1016/j.rvsc.2018.01.003	Res Vet Sci	Elsevier	Non-infectious stressors and innate immune response	Werling D	https://www.ncbi.nlm.nih.gov/pubmed/29373122	https://www.sciencedirect.com/science/article/pii/S0034528817309803?via%3Dihub	https://www.sciencedirect.com/science/article/pii/S0034528817309803?via%3Dihub
2016 Feb 12. doi: 10.5713/ajas.15.0831. [Epub ahead of print]	Asian-Australasian J Anim Sci	Asian-Australasian Assoc Animal Prod Societies, Korea	Nitric oxide and ovarian folliculogenesis: a possible role in follicular atresia	Dubey PK, Sharma GT	https://www.ncbi.nlm.nih.gov/pubmed/26954205	https://www.ajas.info/journal/view.php?doi=10.5713/ajas.15.0831	https://www.ajas.info/journal/view.php?doi=10.5713/ajas.15.0831
2008 Mar 4. [Epub ahead of print]	Vet J	Elsevier	Immunoprophylaxis against important virus diseases of horses, farm animals and birds	Patel JR, Heldens JG	https://www.ncbi.nlm.nih.gov/pubmed/18304846	https://www.sciencedirect.com/science/article/pii/S1090023307003772?via%3Dihub	https://www.sciencedirect.com/science/article/pii/S1090023307003772?via%3Dihub
2009; doi:10.1016/j.dci.2008.07.019	Devel Comp Immunol	Elsevier	Study of MHC class I peptide-binding motif of a Chinese chicken allele BF2*01sh for its binding of nonapeptide derived from the avian influenza virus	Zhao H, Xia C, Luo Y	https://www.ncbi.nlm.nih.gov/pubmed/18771682	https://www.sciencedirect.com/science/article/pii/S0145305X08001535?via%3Dihub	https://www.sciencedirect.com/science/article/pii/S0145305X08001535?via%3Dihub
2018 Oct 8. [Epub ahead of print]	J Vet Sci	Korean Soc of Vet Sci	Detection of digital and interdigital dermatitis in Holstein Frisian dairy cows by means of infrared thermography	Piccione G, Arfuso F, Fiore E, Guidice E, Morgante M, Giambelluca S, Gianesella M	https://www.ncbi.nlm.nih.gov/pubmed/30304887	http://www.vetsci.org/journal/view.html?uid=1567&vmd=Full	http://www.vetsci.org/journal/view.html?uid=1567&vmd=Full
2011 Jan 18. doi: 10.1089/vbz.2009.0219	Vector Borne Zoonotic Dis	Mary Ann Liebert	Detection and identification of Ehrlichia species in Rhipicephalus (Boophilus) microplus ticks in cattle from Xiamen, China	Jiang BG, Cao WC, Niu JJ, Wang JX, Li HM, Sun Y, Yang H, Richadus JH, Habbema JD	https://www.ncbi.nlm.nih.gov/pubmed/20420536	https://www.liebertpub.com/doi/10.1089/vbz.2009.0219.retract	https://www.liebertpub.com/doi/10.1089/vbz.2009.0219.retract
2014 Sep 28. pii: S0378-1135(14)00441-6. doi: 10.1016/j.vetmic.2014.09.014. [Epub ahead of print]	Vet Microbiol	Elsevier	Identification of peste-des-petits ruminants virus (PPRV) lineage IV, the Asian lineage, in Nigeria and co-circulation with PPRV lineage II	Woma TY, Dundon WG, Yu D, Adombi CM, Qasim AM, Sabi AA, Abraham MN, Olaiya OD, Bailey D, Shamaki D, Loitsch A, Quan M, Diallo A	https://www.ncbi.nlm.nih.gov/pubmed/25301280	https://www.sciencedirect.com/science/article/pii/S0378113514004416?via%3Dihub	https://www.sciencedirect.com/science/article/pii/S0378113514004416?via%3Dihub
2013 Jun;41(1), pub 1139	Acta Scientiae Veterinaria	Universidade Federal do Rio Grande do Sul	Risk factors and seroprevalence of Mycoplasma synoviae infection in broiler breeder farms	Seifi S, Shirzad MR	—	http://www.ufrgs.br/actavet/41/041.htm	http://www.ufrgs.br/actavet/41/PUB%201139.pdf
2017 Sep 12. pii: S1098-8823(17)30021-7. doi: 10.1016/j.prostaglandins.2017.09.002	Prostaglandins Other Lipid Mediat	Elsevier	Differential involvement of L- and T-type Ca2+ channels, store-operated calcium channel (TRPC) and Rho-kinase signaling pathway(s) in PGF2α-induced contractions in myometrium of non-pregnant and pregnant buffaloes (Bubalus bubalis)	Sharma A, Nakade UP, Jaitley P, Sharma V, Choudhury S, Garg SK	https://www.ncbi.nlm.nih.gov/pubmed/28916261	https://www.sciencedirect.com/science/article/pii/S1098882317300217?via%3Dihub	https://www.sciencedirect.com/science/article/pii/S1098882317300217?via%3Dihub
2016 Aug 10. [Epub ahead of print]	J Vet Sci	Korean Soc of Vet Sci	Expression of peroxisome proliferator-activated receptor gamma (PPARgamma) in porcine endometrium and placenta	Zhang J, Xu J, Yang Q, Yuan A, Yang L, Xue L	https://www.ncbi.nlm.nih.gov/pubmed/?term=Expression+of+peroxisome+proliferator-activated+receptor+gamma+(PPARgamma)+in+porcine+endometrium+and+placenta	http://www.vetsci.org/journal/view.html?uid=1169&vmd=Full	https://www.ncbi.nlm.nih.gov/pubmed/27515259
2016 Mar 2. pii: S1383-5769(16)30017-4. doi: 10.1016/j.parint.2016.02.014	Parasitol Int	Elsevier	A synchronization method using heparin for the in vitro culture of Plasmodium falciparum	Kobayashi K, Kato K	https://www.ncbi.nlm.nih.gov/pubmed/26946097	https://www.sciencedirect.com/science/article/pii/S1383576916300174?via%3Dihub	https://www.sciencedirect.com/science/article/pii/S1383576916300174?via%3Dihub
2016 Oct 6. [Epub ahead of print]	J Vet Sci	Korean Soc of Vet Sci	Exercise-induced alterations in serum myeloperoxidase in Standardbreds.	Haberkamp K, Bondzio A, Arndt G, Einspanier R, Carstanjen B	https://www.ncbi.nlm.nih.gov/pubmed/?term=Exercise-induced+alterations+in+serum+myeloperoxidase+in+Standardbreds.	http://www.vetsci.org/journal/view.html?uid=1&vmd=Full	http://www.vetsci.org/journal/view.html?uid=1&vmd=Full
2012 May 15. pii: S0145-305X(12)00089-4. doi: 10.1016/j.dci.2012.05.002. [Epub ahead of print]	Devel Comp Immunol	Elsevier	Development of an RT-PCR-RFLP assay for the detection and differentiation of wild-type and vaccine strains of classical swine fever virus	Hu J, Shan H, Wang S, Yang P, Wang Y, Sun H, Huang J, Yang R, Zhang C, Qin X	https://www.ncbi.nlm.nih.gov/pubmed/22609180	https://www.sciencedirect.com/science/article/pii/S0145305X12000894?via%3Dihub	https://www.sciencedirect.com/science/article/pii/S0145305X12000894?via%3Dihub
2011;6(5):499-507. DOI: 10.3923/ajava.2011.499.507	Asian Journal of Animal and Veterinary Advances	Academic Journals Inc. (PRED)	Evaluation of biochemical effects of analgesic agents and conotoxins of Mediterranean cone (Conus mediterraneus) on bradykinin and histamine causing pain in female sheep	Bayazit V	—	https://scialert.net/abstract/?doi=ajava.2011.499.507	https://scialert.net/abstract/?doi=ajava.2011.499.507
2011 May-Jun;124(5-6):194-7	Berl Munch Tierarztl Wochenschr	Schlütersche Verlagsgesellschaft mbH & Co. KG	Investigation of Serum Protein Profiles in Sheep Naturally Infected with Foot-and-mouth Disease Virus	Yarim GF, Ciftci G	https://www.ncbi.nlm.nih.gov/pubmed/22059288	None found	None found
2007 Jun 8. [Epub ahead of print]	Comp Immunol Microbiol Inf Dis	Elsevier	Genomic evidence of porcine parvovirus (ppv) in native Indian swine	Ayyar BV, Arora S	https://www.ncbi.nlm.nih.gov/pubmed/17560651	https://www.sciencedirect.com/science/article/pii/S0147957107000458?via%3Dihub	https://www.sciencedirect.com/science/article/pii/S0147957107000458?via%3Dihub
2018; 32(1):23-29	Firat Univ Vet J of Health Sciences	Firat University, Turkey	Growth Performance and Survival Rates in Romanov Lambs	Bolacalı M	—	http://veteriner.fusabil.org/summary_en.php3?id=1244	http://veteriner.fusabil.org/summary_en.php3?id=1244
2015 Feb 6. doi: 10.5713/ajas.14.0616. [Epub ahead of print]	Asian-Australasian J Anim Sci	Asian-Australasian Assoc Animal Prod Societies, Korea	Development of Dot Enzyme Linked Immuno Sorbent Assay Using Recombinant Hexon Protein for Detecting Antibodies to Hydropericardium Syndrome Disease Virus	Rajasekhar R, Roy P, Manoharan S	https://www.ncbi.nlm.nih.gov/pubmed/26954190	https://www.ajas.info/journal/view.php?doi=10.5713/ajas.14.0616	https://www.ajas.info/journal/view.php?doi=10.5713/ajas.14.0616
2012 May/June;27(3):xx-xx	Luminescence	Wiley	Terbium‐sensitized fluorescence method for the determination of dopamine in biological fluids and tablet formulation	Shahinfard V, Ehsani A, Panahi-Azar V, Yousefi NK, Jalali MS	https://www.ncbi.nlm.nih.gov/pubmed/?term=Terbium-sensitized+fluorescence+method+for+the+determination+of+dopamine+in+biological+fl+uids+and+tablet+formulation	https://onlinelibrary.wiley.com/doi/abs/10.1002/bio.1386	https://onlinelibrary.wiley.com/doi/abs/10.1002/bio.1386
2015 Apr;50(2):349. doi: 10.1007/s11262-014-1115-3. Epub 2014 Sep 13.	Virus Genes	Springer	Using firefly luciferase-based apoptosis detection to determine the participation of rotavirus NSP4-induced NF-kappa B activation in apoptosis	Jian CY, Dong W, Wang J, Guo KK, Ning PB, Zhang YM	https://www.ncbi.nlm.nih.gov/pubmed/?term=Using+firefly+luciferase-based+apoptosis+detection+to+determine+the+participation+of+rotavirus	https://link.springer.com/content/pdf/10.1007%2Fs11262-014-1115-3.pdf	https://link.springer.com/content/pdf/10.1007%2Fs11262-014-1115-3.pdf
2018 Mar;96(3):x. doi: 10.1139/cjpp-2017-0091.	Canadian J Physiol Pharmacol	Canadian Science Publishing, NRC Research Press	Role and potential targeting of hepatic apurinic/apyrimidinic endonuclease-1 and cyclin-dependent kinase-4 in hepatocellular carcinoma	Sadek K, Abouzed T, Nasr S, Shoukry M	https://www.ncbi.nlm.nih.gov/pubmed/28679059	http://www.nrcresearchpress.com/doi/full/10.1139/cjpp-2018-0071?url_ver=Z39.88-2003&rfr_id=ori%3Arid%3Acrossref.org&rfr_dat=cr_pub%3Dpubmed&#.XGfjmJMzaZI	http://www.nrcresearchpress.com/doi/full/10.1139/cjpp-2018-0071?url_ver=Z39.88-2003&rfr_id=ori%3Arid%3Acrossref.org&rfr_dat=cr_pub%3Dpubmed&#.XGfjmJMzaZI
2012 Jun 30. pii: S0960-0760(12)00123-9. doi: 10.1016/j.jsbmb.2012.06.003. [Epub ahead of print]	J Steroid Biochem Mol Biol	Elsevier	Expression and functional characterization of guanylyl cyclase C receptor in HepG2 cells: Two-step regulation by dexamethasone and hepatocyte nuclear factor 4 (HNF4)	Basu A	https://www.ncbi.nlm.nih.gov/pubmed/22750460	https://www.sciencedirect.com/science/article/pii/S0960076012001239?via%3Dihub	https://www.sciencedirect.com/science/article/pii/S0960076012001239?via%3Dihub
2009 Aug 31 retraction (epub ahead of print 28 July 2008)	Antimicrob Agents Chemother	Am Soc Microbiology	Very strong synergy between modified RANTES and gp41 binding peptides leads to potent anti-HIV-1 activity	Jin H, Siwak EB, Smith R, Liwang PJ	https://www.ncbi.nlm.nih.gov/pubmed/18663025	https://aac.asm.org/content/early/2009/08/31/AAC.01250-07.long	https://aac.asm.org/content/early/2009/08/31/AAC.01250-07.long
2014 Dec 30. pii: S0344-0338(14)00383-5. doi: 10.1016/j.prp.2014.12.012. [Epub ahead of print]	Pathol Res Pract	Elsevier	Production of a novel UBE2S anti-body and significance of its expression in some tumors	Zhang X, Liu Q, Zhao F, Guo D	https://www.ncbi.nlm.nih.gov/pubmed/25613697	https://www.sciencedirect.com/science/article/pii/S0344033814003835?via%3Dihub	https://www.sciencedirect.com/science/article/pii/S0344033814003835?via%3Dihub
2018 Apr;38:60. doi: 10.1016/j.mcp.2016.12.004. Epub 2016 Dec 15.	Mol Cell Probes	Elsevier	Designing and computational validation of microarray probe sets for the diagnosis of viruses of non-human vertebrates	Rai GK, Lawrence R	https://www.ncbi.nlm.nih.gov/pubmed/?term=27989424	https://www.sciencedirect.com/science/article/pii/S0890850816301207?via%3Dihub	https://www.sciencedirect.com/science/article/pii/S0890850816301207?via%3Dihub
2014 Jun; doi: 10.1007/s12013-014-0080-8	Cell Biochemistry and Biophysics	Springer (Humana Press)	Further Pieces of Evidence to the Pulmonary Origin of Sevoflurane Escaping to the Operating Room During General Anaesthesia	Xu Z, Dong M, Dong R, Li S, Cui S	https://www.ncbi.nlm.nih.gov/pubmed/?term=Further+Pieces+of+Evidence+to+the+Pulmonary+Origin+of+Sevoflurane+Escaping+to+the+Operating+Room+During+General+Anaesthesia	https://link.springer.com/article/10.1007%2Fs12013-014-0080-8	https://link.springer.com/article/10.1007%2Fs12013-014-0080-8
2017 Oct;210:197. doi: 10.1016/j.vetmic.2017.01.025. Epub 2017 Jan 21.	Vet Microbiol	Elsevier	Molecular detection of Mycoplasma haemofelis, 'Candidatus Mycoplasma haemominutum' and 'Candidatus Mycoplasma turicensis' in stray cats residing in monasteries of Bangkok, Thailand	Kamyingkird K, Jiyipong T, Wongnarkpet S, Amavisit P, Tasker S, Stich RW, Jittapalapont S	https://www.ncbi.nlm.nih.gov/pubmed/28385269	https://www.sciencedirect.com/science/article/pii/S0378113517300883?via%3Dihub	https://www.sciencedirect.com/science/article/pii/S0378113517300883?via%3Dihub
2016 Jul 5. pii: S0021-9975(16)30052-4. doi: 10.1016/j.jcpa.2016.05.013. [Epub ahead of print]	J Comp Pathol	Elsevier	Clinical Signs, Neuroanatomical Distribution and Histopathological Characterisation of Meningoencephalitis in Wild Red Foxes (Vulpes vulpes) Associated with a Novel fox Circovirus	Stoll AL, Mitchell JA, Priestnall SL	https://www.ncbi.nlm.nih.gov/pubmed/?term=PMID%3A+27392422	https://www.sciencedirect.com/science/article/pii/S0021997516300524?via%3Dihub	https://www.sciencedirect.com/science/article/pii/S0021997516300524?via%3Dihub
2007 Mar 31. [Epub ahead of print]	Vet Immunol Immunopathol	Elsevier	Membranous glomerulonephritis in the Iberian Lynx (Lynx pardinus)	Jimenez MA, Sanchez B, Alenza MD, Garcia P, Munoz A, Martinez F, Vargas A, Pena L	https://www.ncbi.nlm.nih.gov/pubmed/17509696	https://www.sciencedirect.com/science/article/pii/S0165242707000992?via%3Dihub	https://www.sciencedirect.com/science/article/pii/S0165242707000992?via%3Dihub
2014 Jul 30; DOI: 10.1292/jvms.14-0225	J Vet Med Sci	Japanese Society of Veterinary Science	Topography of Retinal Ganglion Cells in the Dromedary Camel (Camelus dromedarius)	Abdo M, Shoghy K, Hosaka YZ, Imagawa T, Ali S, Erasha A, Uehara M	https://www.ncbi.nlm.nih.gov/pubmed/25141781	https://www.jstage.jst.go.jp/article/jvms/advpub/0/advpub_14-0225/_article/-char/ja/	https://www.jstage.jst.go.jp/article/jvms/advpub/0/advpub_14-0225/_article/-char/ja/
2010 Aug;17(8):571-8. doi: 10.1038/cgt.2010.13	Cancer Gene Ther	Nature Pub Grp	Bleomycin/interleukin-12 electrochemogenetherapy for treating naturally occurring spontaneous neoplasms in dogs	Reed SD, Fulmer A, Buckholz J, Zhang B, Cutrera J, Shiomitsu K, Li S	https://www.ncbi.nlm.nih.gov/pubmed/?term=Bleomycin%2Finterleukin-12+electrochemogenetherapy+for+treating+naturally+occurring+spontaneous+neoplasms+in+dogs	https://www.nature.com/articles/cgt201013	https://www.nature.com/articles/cgt201059
2015;64(3):323-32. doi: 10.1538/expanim.15-0003. Epub 2015 Apr 24	Experimental Animals	Japanese Association for Laboratory Animal Science (Int'l Press Editing Ctr)	Ultrastructural analysis between fetal and adult wound healing process of marsupial opossum skin	Matsuno K, Ihara S	https://www.ncbi.nlm.nih.gov/pubmed/25912322	https://www.jstage.jst.go.jp/article/expanim/64/3/64_15-0003/_article	https://www.jstage.jst.go.jp/article/expanim/64/3/64_15-0003/_article
2004 Mar 12;303(5664):1669-74	Science	AAAS	Evidence of a pluripotent human embryonic stem cell line derived from a cloned blastocyst	Hwang WS, Ryu YJ, Park JH, Park ES, Lee EG, Koo JM, Jeon HY, Lee BC, Kang SK, Kim SJ, Ahn C, Hwang JH, Park KY, Cibelli JB, Moon SY	https://www.ncbi.nlm.nih.gov/pubmed/?term=Evidence+of+a+pluripotent+human+embryonic+stem+cell+line+derived+from+a+cloned+blastocyst	http://science.sciencemag.org/content/303/5664/1669.long	http://science.sciencemag.org/content/311/5759/335.2
2005 Dec;22(12):1339-46	Zoological Science	BioOne (for Zoological Society of Japan)	Regulation of FoxO1 transcription factor by nitric oxide and cyclic GMP in cultured rat granulosa cells	Li X, Jiang Y, Wang Z, Liu G, Hutz RJ, Liu W, Xie Z, Shi F	https://www.ncbi.nlm.nih.gov/pubmed/?term=16462106	https://bioone.org/journals/zoological-science/volume-22/issue-12/zsj.22.1339/Regulation-of-FoxO1-Transcription-Factor-by-Nitric-Oxide-and-Cyclic/10.2108/zsj.22.1339.full	https://bioone.org/journals/zoological-science/volume-24/issue-3/0289-0003-24.3.281/Retraction--Regulation-of-FoxO1-Transcription-Factor-by-Nitric-Oxide/10.2108/0289-0003-24.3.281.full
2010 Nov;120(11):3979-95. doi: 10.1172/JCI42315	J Clin Invest	American Society for Clinical Investigation	Sphingosine-1-phosphate receptor-2 deficiency leads to inhibition of macrophage proinflammatory activities and atherosclerosis in apoE-deficient mice	Wang F, Okamoto Y, Inoki I, Yoshioka K, Du W, Qi X, Takuwa N, Gonda K, Yamamoto Y, Ohkawa R, Nishiuchi T, Sugimoto N, Yatomi Y, Mitsumori K, Asano M, Kinoshita M, Takuwa Y	https://www.ncbi.nlm.nih.gov/pubmed/20978351	https://www.jci.org/articles/view/42315	https://www.jci.org/articles/view/63366
2012 Mar 28;60(12):3329. doi: 10.1021/jf201604t	J Agric Food Chem	ACS Publications	Pharmacokinetics and tissue depletion of cyadox and its two metabolites in pigs and broilers	Huang L, Qiu Y, Wang Y, Wang X, Fang K, Chen D, Tao Y, Liu Z, Yuan Z	https://www.ncbi.nlm.nih.gov/pubmed/?term=Pharmacokinetics+and+tissue+depletion+of+cyadox+and+its+two+metabolites+in+pigs+and+broilers	https://pubs.acs.org/doi/10.1021/jf201604t	https://pubs.acs.org/doi/10.1021/jf201604t
2005 Jun 17;308(5729):1777-83	Science	AAAS	Patient-specific embryonic stem cells derived from human SCNT blastocysts	Hwang WS, Roh SI, Lee BC, Kang SK, Kwon DK, Kim S, Kim SJ, Park SW, Kwon HS, Lee CK, Lee JB, Kim JM, Ahn C, Paek SH, Chang SS, Koo JJ, Yoon HS, Hwang JH, Hwang YY, Park YS, Oh SK, Kim HS, Park JH, Moon SY, Schatten G	https://www.ncbi.nlm.nih.gov/pubmed/15905366	http://science.sciencemag.org/content/308/5729/1777.long	http://science.sciencemag.org/content/311/5759/335.2
2013 Aug 9. doi: 10.1292/jvms.13-0051	J Vet Med Sci	Japanese Society of Veterinary Science	Pharmacokinetics and pharmacodynamics of a novel amoxicillin/sulbactam/prednisolone intramammary infusion in lactating cows after repeated administration	Li H, Wu G, Li J, Tang S, Xiao X, Xue Y, Ding S, Zhang S, Shen J	https://www.ncbi.nlm.nih.gov/pubmed/24292282	https://www.jstage.jst.go.jp/article/jvms/advpub/0/advpub_13-0051/_article/-char/ja/	https://www.jstage.jst.go.jp/article/jvms/advpub/0/advpub_13-0051/_article/-char/ja/
2012 Aug 3; DOI: 10.1292/jvms.11-0580	J Vet Med Sci	Japanese Society of Veterinary Science	Incidence Study of Brucella abortus and Brucella melitensis in Bovine and Buffalo Semen Samples by Real-Time PCR Assay in Iran	Dehkordi FS	https://www.ncbi.nlm.nih.gov/pubmed/23123884	https://www.jstage.jst.go.jp/article/jvms/advpub/0/advpub_11-0580/_article/-char/ja/	https://www.jstage.jst.go.jp/article/jvms/advpub/0/advpub_11-0580/_article/-char/ja/
2016 Sep;40(3):945-947. doi: 10.1007/s12639-014-0611-7	J Parasit Dis	Springer (for Indian Society for Parasitology)	Histopathological features of cutaneous and gastric habronemiasis in horse	Amininajafi F, Mehrara MR, Hosseini A, Fattahi R, Taghizadeh M, Hasanzadeh S	https://www.ncbi.nlm.nih.gov/pubmed/27605815	https://www.ncbi.nlm.nih.gov/pmc/articles/PMC4996224/ OR https://link.springer.com/article/10.1007/s12639-014-0611-7	https://link.springer.com/article/10.1007%2Fs12639-016-0859-1
2016;25(1):151-154	Comp Clin Pathol	Springer	Prevalence of the C282Y and H63D mutations of the HFE hemochromatosis gene in Azerian major β-thalassemia and iron overload	Ghaderi A, Ahmadi MRH, Hosseini E, Akbari AAM, Feyzi AAHP, Hiradfer A, Hagh MF	—	https://link.springer.com/article/10.1007/s00580-015-2156-2	https://link.springer.com/article/10.1007%2Fs00580-016-2359-1
2018 Aug 11;35(3). pii: /j/hmbci.2018.35.issue-3/hmbci-2018-0023/hmbci-2018-0023.xml. doi: 10.1515/hmbci-2018-0023	Horm Mol Biol Clin Investig	DeGruyter	Reciprocal role of hBD2 and hBD3 on the adaptive immune response by measuring T lymphocyte proliferation in terms of CD4 and CCR6 expression	Taefehshokr N, Isazadeh A, Oveisi A, Key YA, Taefehshokr S	https://www.ncbi.nlm.nih.gov/pubmed/30098283	https://www.degruyter.com/view/j/hmbci.2018.35.issue-3/hmbci-2018-0023/hmbci-2018-0023.xml	https://www.degruyter.com/view/j/hmbci.2018.35.issue-3/hmbci-2018-0023/hmbci-2018-0023.xml
2016 Sep;40(3):772-773. doi: 10.1007/s12639-014-0576-6	J Parasit Dis	Springer (for Indian Society for Parasitology)	Prevalence of ixodid ticks on cattle and sheep northeast of Iran	Hassan MA, Raoofi A, Hosseini A, Mehrara MR, Amininajafi F	https://www.ncbi.nlm.nih.gov/pubmed/27605782	https://www.ncbi.nlm.nih.gov/pmc/articles/PMC4996189/ OR https://link.springer.com/article/10.1007%2Fs12639-014-0576-6	https://link.springer.com/article/10.1007%2Fs12639-016-0858-2
2011 Dec 20;4:547. doi: 10.1186/1756-0500-4-547	BMC Research Notes	BMC	Effect of controlled and uncontrolled cooling rate on motility parameters of cryopreservedram spermatozoa	Ashrafi I, Kohram H, Naijian H, Bahreini M, Mirzakhani H	https://www.ncbi.nlm.nih.gov/pubmed/22185483	https://bmcresnotes.biomedcentral.com/articles/10.1186/1756-0500-4-547	https://bmcresnotes.biomedcentral.com/articles/10.1186/1756-0500-5-319
2007 Sep;70(9):771-5	Microscopy Res Tech	Wiley	A new method for the treatment of sperm samples for ultrastructural study based on the use of animal tissues as biological containers	Junquera C, Colas C, Martinez-Ciriano C, Serrano P, Castiella T, Cebrian-Perez JA, Muino-Blanco T	https://www.ncbi.nlm.nih.gov/pubmed/?term=17576121	https://onlinelibrary.wiley.com/doi/abs/10.1002/jemt.20460	https://onlinelibrary.wiley.com/doi/10.1002/jemt.21127
2016 Jun 1;524(8):1540-57. doi: 10.1002/cne.23869	J Comp Neurol	Wiley	Motor organization of positive and negative emotional vocalization in the cat midbrain periaqueductal gray	Subramanian HH, Arun M, Silburn PA, Holstege G	https://www.ncbi.nlm.nih.gov/pubmed/?term=26235936	https://onlinelibrary.wiley.com/doi/full/10.1002/cne.23869	https://onlinelibrary.wiley.com/doi/10.1002/cne.24461
2010 Oct;23(5):531-9. doi: 10.1089/vim.2009.0006	Viral Immunol	Mary Ann Liebert	Amino acid mutations in the env gp90 protein that modify N-linked glycosylation of the Chinese EIAV vaccine strain enhance resistance to neutralizing antibodies	Han X, Zou J, Wang X, Guo W, Huo G, Shen R, Xiang W	https://www.ncbi.nlm.nih.gov/pubmed/?term=20883167	https://www.liebertpub.com/doi/full/10.1089/vim.2009.0006?url_ver=Z39.88-2003&rfr_id=ori%3Arid%3Acrossref.org&rfr_dat=cr_pub%3Dpubmed&	https://www.liebertpub.com/doi/full/10.1089/vim.2011.2009.0006retract?url_ver=Z39.88-2003&rfr_id=ori:rid:crossref.org&rfr_dat=cr_pub%3dpubmed
2004 Mar;70(3):121-31	Birth Defects Res A Clin Mol Teratol	Wiley	Hypoglycemia induced changes in cell death and cell proliferation in the organogenesis stage embryonic mouse heart	Ghatnekar GS, Barnes JA, Dow JL, Smoak IW	https://www.ncbi.nlm.nih.gov/pubmed/?term=Hypoglycemia+induced+changes+in+cell+death+and+cell+proliferation+in+the+organogenesis+stage+embryonic+mouse+heart	https://onlinelibrary.wiley.com/doi/abs/10.1002/bdra.20000	https://onlinelibrary.wiley.com/doi/full/10.1002/bdra.20259
2013 Mar;29(1):7-11. doi: 10.5625/lar.2013.29.1.7	Lab Anim Res	Korean Assoc for Lab Anim Sci	Specific nephrotoxicity and cardiotoxicity of BT-CAL®, Sigma Anti-bonding Molecule Calcium Carbonate, in mice	Jang JY, Cai J, Kim J, Kyung J, Kim D, Choi EK, Kim Y, Kim KS, Park D, Kang HG, Kim YB	https://www.ncbi.nlm.nih.gov/pubmed/23573102	http://submission.kalas.or.kr/search/viewJournal.htm?year=2013&vol=29&page=7	https://www.ncbi.nlm.nih.gov/pmc/articles/PMC4931039/
2011 Nov 11;12:63. doi: 10.1186/1471-2172-12-63	BMC Immunol	BMC	The absence of MyD88 has no effect on the induction of alternatively activated macrophage during Fasciola hepatica infection	Luo H, Huang W, Wang D, Wang H, Nie K	https://www.ncbi.nlm.nih.gov/pubmed/?term=22074389	https://bmcimmunol.biomedcentral.com/articles/10.1186/1471-2172-12-63	https://bmcimmunol.biomedcentral.com/articles/10.1186/1471-2172-13-3
2006 Mar-Apr;46(2):179-87	Reprod Nutr Dev	EDP Sciences	Role of phosphodiesterase in cyclic AMP signaling in cultured rat granulosa cells	Wang Z, Pan L, Luo J, Wang H, Shi F	https://www.ncbi.nlm.nih.gov/pubmed/16597423	https://rnd.edpsciences.org/articles/rnd/abs/2006/02/r6204/r6204.html	https://rnd.edpsciences.org/component/article/?access=linkmanager&link=rnd/v46/p461
2012 May;25(5):635-41. doi: 10.5713/ajas.2011.11336	Asian-Australasian J Anim Sci	Asian-Australasian Assoc Animal Prod Societies, Korea	Induction of ski protein expression upon luteinization in rat granulosa cells	Kim H, Kim DH, Park SB, Ko YG, Kim SW, Do YJ, Park JH Yang BS	https://www.ncbi.nlm.nih.gov/pubmed/25049607	https://www.ajas.info/journal/view.php?doi=10.5713/ajas.2011.11336	https://www.ajas.info/journal/view.php?doi=10.5713/ajas.2011.11336E
2018 Mar;34(1):37-43. doi: 10.5625/lar.2018.34.1.37	Lab Anim Res	Korean Assoc for Lab Anim Sci	Protective effects of cultured and fermented ginseng extracts against scopolamine-induced memory loss in a mouse model	Han SH, Kim SJ, Yun YW, Nam SY, Lee HJ, Lee BJ	https://www.ncbi.nlm.nih.gov/pubmed/29628975	http://submission.kalas.or.kr/search/viewJournal.htm?year=2018&vol=34&page=37	https://www.ncbi.nlm.nih.gov/pmc/articles/PMC6333599/
2010 Aug;91(Pt 8):2121-31. doi: 10.1099/vir.0.018754-0	J General Virol	Microbiology Society	PrP-specific camel antibodies with the ability to immunodetect intracellular prion protein	Tayebi M, Taylor WA, Jones DR, Bate C, David M	https://www.ncbi.nlm.nih.gov/pubmed/20375226	https://jgv.microbiologyresearch.org/content/journal/jgv/10.1099/vir.0.018754-0#tab2	https://jgv.microbiologyresearch.org/content/journal/jgv/10.1099/vir.0.84694-0#tab2
1999 Dec;28(6):307-17	J Med Primatol	Wiley	Detection of simian immunodeficiency virus (SIV)-specific T-cell-mediated cytoxicity in the peripheral blood from infected cynomolgus monkeys	Mavoungou E, Toure FS, Yaba P, Sall A, Delicat A, Poaty-Mavoungou V	https://www.ncbi.nlm.nih.gov/pubmed/?term=Detection+of+simian+immunodeficiency+virus+(SIV)-specific+T-cell-mediated+cytoxicity+in+the+peripheral+blood+from+infected+cynomolgus+monkeys	https://onlinelibrary.wiley.com/doi/pdf/10.1111/j.1600-0684.1999.tb00279.x	https://www.ncbi.nlm.nih.gov/pubmed/18759949
2001 Feb;30(1):26-35	J Med Primatol	Wiley	Comparative analysis of natural killer cell activity, lymphoproliferation and lymphocyte surface antigen expression in nonhuman primates housed at the CIRMF Primate Center, Gabon	Poaty-Mavoungou V, Onanga R, Yaba P, Delicat A, Dubreuil G, Mavoungou E	https://www.ncbi.nlm.nih.gov/pubmed/?term=Comparative+analysis+of+natural+killer+cell+activity%2C+lymphoproliferation+and+lymphocyte+surface+antigen+expression+in+nonhuman+primates+housed+at+the+CIRMF+Primate+Center%2C+Gabon	https://onlinelibrary.wiley.com/doi/abs/10.1111/j.1600-0684.2001.300104.x	https://www.ncbi.nlm.nih.gov/pubmed/18759949
2009 Oct;47(5):610-8. doi: 10.1007/s12275-009-0068-z	J Microbiol	Springer (for the Microbiological Society of Korea)	Identification and characterization of a novel antibacterial peptide, avian beta-defensin 2 from ducks	Ma D, Wang R, Liao W, Han Z, Liu S	https://www.ncbi.nlm.nih.gov/pubmed/19851734	https://link.springer.com/article/10.1007%2Fs12275-009-0068-z	https://link.springer.com/article/10.1007%2Fs12275-013-0722-3
2006 Dec 31;22(3):323-7	Molecules and Cells	Korean Soc for Molecular and Cellular Biology	DNA barcoding Korean birds	Yoo HS, Eah JY, Kim JS, Kim YJ, Min MS, Paek WK, Lee H, Kim CB	https://www.ncbi.nlm.nih.gov/pubmed/?term=17202861	http://www.molcells.org/journal/view.html?year=2006&volume=22&number=3&spage=323	http://www.molcells.org/journal/view.html?doi=10.1007/s10059-013-3151-6&sort=&scale=10&key=&keyword=&s_v=35&s_n=4&pn=vol&TG=vol&year=2013
2011 Jan;218(1):75-86. doi: 10.1111/j.1469-7580.2010.01257.x	J Anatomy	Wiley (for Anatomical Society)	The mechanical function of the periodontal ligament in the macaque mandible: a validation and sensitivity study using finite element analysis	Panagiotopoulou O, Kupczik K, Cobb SN	https://www.ncbi.nlm.nih.gov/pubmed/?term=20584094	https://onlinelibrary.wiley.com/doi/full/10.1111/j.1469-7580.2010.01257.x	https://onlinelibrary.wiley.com/doi/10.1111/joa.12322
2011 Jan;218(1):96-111. doi: 10.1111/j.1469-7580.2010.01321.x	J Anatomy	Wiley (for Anatomical Society)	Balancing the spatial demands of the developing dentition with the mechanical demands of the catarrhine mandibular symphysis	Cobb SN, Panagiotopoulou O	https://www.ncbi.nlm.nih.gov/pubmed/?term=21158857	https://onlinelibrary.wiley.com/doi/full/10.1111/j.1469-7580.2010.01321.x	https://onlinelibrary.wiley.com/doi/10.1111/joa.12323
2006 Jun;7(2):167-76	J Vet Sci	Korean Soc of Vet Sci	Characterization of Chinook head salmon embryo phenotypes of infectious salmon anemia virus by real-time RT-PCR	Munir K	https://www.ncbi.nlm.nih.gov/pubmed/16645343	https://synapse.koreamed.org/DOIx.php?id=10.4142/jvs.2006.7.2.167	https://www.ncbi.nlm.nih.gov/pmc/articles/PMC3242135/
2012 Dec;93(Pt 12):2692-704. doi: 10.1099/vir.0.045765-0	J General Virol	Microbiology Society	Interclade recombination in porcine parvovirus strains	Leal E, Villanova FE, Lin W, Hu F, Liu Q, Liu Y, Cui S	https://www.ncbi.nlm.nih.gov/pubmed/?term=22993191	https://jgv.microbiologyresearch.org/content/journal/jgv/10.1099/vir.0.045765-0#tab2	https://jgv.microbiologyresearch.org/content/journal/jgv/10.1099/vir.0.X00001-0#tab2
2012;7(1):e30980. doi: 10.1371/journal.pone.0030980	PLoS One	PLOS	Functional conservation of the Drosophila gooseberry gene and its evolutionary alleles	Liu W, Xue L	https://www.ncbi.nlm.nih.gov/pubmed/22292084	https://journals.plos.org/plosone/article?id=10.1371/journal.pone.0030980	https://journals.plos.org/plosone/article?id=10.1371/journal.pone.0030980
2012 Nov;77(11):M638-42. doi: 10.1111/j.1750-3841.2012.02959.x	J Food Sci	Wiley	A Multiplex PCR Assay for the Rapid and Sensitive Detection of Methicillin-Resistant Staphylococcus aureus and Simultaneous Discrimination of Staphylococcus aureus from Coagulase-Negative Staphylococci	Xu B, Liu L, Liu L, Li X, Wang X	https://www.ncbi.nlm.nih.gov/pubmed/?term=23106158	https://onlinelibrary.wiley.com/doi/full/10.1111/j.1750-3841.2012.02959.x	https://onlinelibrary.wiley.com/doi/10.1111/1750-3841.12351
2015 Apr 15;24(8):2138-46. doi: 10.1093/hmg/ddu734	Hum Mol Genet	Oxford University Press	The SMN structure reveals its crucial role in snRNP assembly	Seng CO, Magee C, Young PJ, Lorson CL, Allen JP	https://www.ncbi.nlm.nih.gov/pubmed/25561692	https://academic.oup.com/hmg/article/24/8/2138/651527	None found
2011 Apr 29;7:17. doi: 10.1186/1746-6148-7-17	BMC Vet Research	BMC	Detection and Differentiation of Borrelia Burgdorferi Sensu Lato in Ticks Collected From Sheep and Cattle in China	Niu Q, Guan G, Yang J, Fu Y, Xu Z, Li Y, Ma M, Liu Z, Liu J, Liu A, Ren Q, Jorgensen W, Luo J, Yin H	https://www.ncbi.nlm.nih.gov/pubmed/21529349	https://bmcvetres.biomedcentral.com/articles/10.1186/1746-6148-7-17	https://bmcvetres.biomedcentral.com/articles/10.1186/1746-6148-7-56
2018 48(5): e20170723. DOI: 10.1590/0103-8478cr20170723	Ciencia Rural	Universidade de Santa Maria	Bovine vaccinia in dairy cattle and suspicion of vesicular disease on milkers in Brazil	Silva TG, Lima MS, Castro AMMG, Martins MSN, Castiglioni VC, Del Fava C, Okuda LH, Pituco EM	—	http://www.scielo.br/scielo.php?script=sci_arttext&pid=S0103-84782018000500451	http://www.scielo.br/scielo.php?script=sci_arttext&pid=S0103-84782018000600455&lng=en&tlng=en
2015 May 7;3(3). pii: e00380-15. doi: 10.1128/genomeA.00380-15	Genome Announc	Am Soc Microbiology	Complete Genome Sequence of Mycoplasma meleagridis, a Possible Emerging Pathogen in Chickens	Abolnik C	https://www.ncbi.nlm.nih.gov/pubmed/25953179	https://mra.asm.org/content/3/3/e00380-15	https://mra.asm.org/content/3/3/e00695-15
2014 Aug;61(5):317-23. doi: 10.1111/zph.12073	Zoonoses Public Health	Wiley	Risks of Avian Influenza (H5) in Duck Farms in the Ayeyarwaddy Delta Region, Myanmar	Win HH, Su Mon CC, Aung KM, Oo KN, Sunn K, Htun T, Tiensin T, Maclean M, Kalpravidh W, Amonsin A	https://www.ncbi.nlm.nih.gov/pubmed/25184165	https://onlinelibrary.wiley.com/doi/abs/10.1111/zph.12073	https://onlinelibrary.wiley.com/doi/10.1111/zph.12111
1992 Oct 12;311(1):12-6.	FEBS Letters	Wiley	An endothelin B receptor-selective antagonist: IRL 1038, [Cys11-Cys15]-endothelin-1	Urade Y, Fujitani Y, Oda K, Watakabe T, Umemura I, Takai M, Okada T, Sakata K, Karaki H	https://www.ncbi.nlm.nih.gov/pubmed/?term=1397285	https://febs.onlinelibrary.wiley.com/doi/abs/10.1016/0014-5793%2892%2981355-P?sid=nlm%3Apubmed	https://febs.onlinelibrary.wiley.com/doi/abs/10.1016/0014-5793%2894%2980593-8?sid=nlm%3Apubmed
2016 Aug;35(8):1995-2002. doi: 10.1002/etc.3523	Environ Toxicol Chem	Wiley	Using bald eagles to track spatial (1999-2008) and temporal (1987-1992, 1999-2003, and 2004-2008) trends of contaminants in Michigan's aquatic ecosystems	Wierda MR, Leith KF, Roe AS, Grubb TG, Sikarskie JG, Best DA, Pittman HT, Fuentes L, Simon KL, Bowerman W	https://www.ncbi.nlm.nih.gov/pubmed/27442160	https://setac.onlinelibrary.wiley.com/doi/full/10.1002/etc.3523	https://setac.onlinelibrary.wiley.com/doi/10.1002/etc.2859
2010 Nov 30;5(11):e14163. doi: 10.1371/journal.pone.0014163	PLoS One	PLOS	Livestock Drugs and Disease: The Fatal Combination behind Breeding Failure in Endangered Bearded Vultures	Bianco G, Lemus JA	https://www.ncbi.nlm.nih.gov/pubmed/21152405	https://journals.plos.org/plosone/article?id=10.1371/journal.pone.0014163	https://journals.plos.org/plosone/article?id=10.1371/journal.pone.0014163
2008 Jan 16;3(1):e1444. doi: 10.1371/journal.pone.0001444	PLoS One	PLOS	Antibiotics Threaten Wildlife: Circulating Quinolone Residues and Disease in Avian Scavengers	Lemus JA, Blanco G, Grande J, Arroyo B, Garcia-Montijano M, Martinez F	https://www.ncbi.nlm.nih.gov/pubmed/18197254	https://journals.plos.org/plosone/article?id=10.1371/journal.pone.0001444	https://journals.plos.org/plosone/article?id=10.1371/journal.pone.0001444
2010 Oct 19;5(10):e13512. doi: 10.1371/journal.pone.0013512	PLoS One	PLOS	Natural Cross Chlamydial Infection between Livestock and Free-Living Bird Species	Lemus JA, Fargallo JA, Vergara P, Parejo D, Banda E	https://www.ncbi.nlm.nih.gov/pubmed/20976071	https://journals.plos.org/plosone/article?id=10.1371/journal.pone.0013512	https://journals.plos.org/plosone/article?id=10.1371/journal.pone.0013512
2007 Dec 5;2(12):e1276. doi.org/10.1371/journal.pone.0001276	PLoS One	PLOS	Infectious offspring: how birds acquire and transmit an avian polyomavirus in the wild	Potti J, Blanco G, Lemus JA, Canal D	https://www.ncbi.nlm.nih.gov/pubmed/18060070	https://journals.plos.org/plosone/article?id=10.1371/journal.pone.0001276	https://journals.plos.org/plosone/article?id=10.1371/journal.pone.0001276
2009 Jul 22;4(7):e6333. doi: 10.1371/journal.pone.0006333	PLoS One	PLOS	Susceptibility to infection and immune response in insular and continental populations of Egyptian vulture: implications for conservation	Giangoso L, Grande JM, Lemus JA, Blanco G, Grande J, Donazar JA	https://www.ncbi.nlm.nih.gov/pubmed/19623256	https://journals.plos.org/plosone/article?id=10.1371/journal.pone.0006333	https://journals.plos.org/plosone/article?id=10.1371/journal.pone.0006333
1998 Aug;27(4):202-9	J Med Primatol	Wiley	Peptide immunization restimulates the memory CD4 T cell response but fails to induce cytotoxic T lymphocytes in cynomolgus monkeys	Mavoungou E, Toure FS, Yaba P, Delicat A, Poaty-Mavoungou V	https://www.ncbi.nlm.nih.gov/pubmed/9879861	https://onlinelibrary.wiley.com/doi/abs/10.1111/j.1600-0684.1998.tb00072.x	https://www.ncbi.nlm.nih.gov/pubmed/18759949
2015;32(3):176-181. doi: 10.4322/jms.084715	J Morphological Sciences	Thieme	Characterization of follicle populations in mare ovaries: from preantral to preovulatory follicles ovaries: from preantral to preovulatory follicles	Leonel ECR, Bento-Silva B, Costa e Silva EV, Zuccari CESN	—	https://www.thieme-connect.com/products/ejournals/abstract/10.4322/jms.084715	https://www.thieme-connect.com/products/ejournals/abstract/10.4322/jms.084715
2010 Jun;4(6):921-9. doi: 10.1017/S1751731110000121	Animal	Cambridge U Press	Development of cloned embryos from porcine neural stem cells and amniotic fluid-derived stem cells	Zhao XE, Zheng YM	https://www.ncbi.nlm.nih.gov/pubmed/?term=22444263	https://www.cambridge.org/core/journals/animal/article/development-of-cloned-embryos-from-porcine-neural-stem-cells-and-amniotic-fluidderived-stem-cells/7D8B7AF89A91D673CACF3475953242C0	https://www.cambridge.org/core/journals/animal/article/development-of-cloned-embryos-from-porcine-neural-stem-cells-and-amniotic-fluidderived-stem-cells-retraction/8D98F540B70D9F6191966AD2DF5C4E2F
2008 Sep;8(3):67-74	Immune Network	Korean Assoc of Immunologists	Non-specific Immune Response of Rainbow Trout (Oncorhynchus Mykiss) by Dietary Heat-inactivated Potential Probiotics	Choi SH, Yoon TJ	https://www.ncbi.nlm.nih.gov/pubmed/?term=Non-specific+Immune+Response+of+Rainbow+Trout+(Oncorhynchus+Mykiss)+by+Dietary+Heat-inactivated+Potential+Probiotics	https://immunenetwork.org/Synapse/Data/PDFData/0078IN/in-8-67.pdf	https://immunenetwork.org/DOIx.php?id=10.4110/in.2011.11.5.307
2015 Feb;99(1):66-72. doi: 10.1111/jpn.12212	J Anim Physiol Anim Nutr	Wiley	Effects of multiple collections on spermatozoa quality of Persian sturgeon, Acipenser persicus: motility, density and seminal plasma composition	Aramli MS, Kalbassi MR, Gharibi MR	https://www.ncbi.nlm.nih.gov/pubmed/24931708	https://onlinelibrary.wiley.com/doi/abs/10.1111/jpn.12212	https://onlinelibrary.wiley.com/doi/10.1111/jpn.12852
2016 Oct;51(5):831-4. doi: 10.1111/rda.12740	Reprod Domest Anim	Wiley	Reliable collection of Caspian brown trout (Salmo trutta caspius) sperm using a catheter	Aramli MS, Golshahi K, Banan A, Sotoudeh E	https://www.ncbi.nlm.nih.gov/pubmed/27418414	https://onlinelibrary.wiley.com/doi/abs/10.1111/rda.12740	https://www.ncbi.nlm.nih.gov/pubmed/29740930
2014 Aug;49(4):636-640. doi: 10.1111/rda.12339	Reprod Domest Anim	Wiley	ATP content, oxidative stress and motility of beluga (Huso huso) semen: effect of short-term storage	Aramli MS	https://www.ncbi.nlm.nih.gov/pubmed/24889206	https://onlinelibrary.wiley.com/doi/abs/10.1111/rda.12339	https://www.ncbi.nlm.nih.gov/pubmed/29740930
2012 Aug;28(7):583-92. doi: 10.1177/0748233711416951	Toxicol Ind Health	Sage Journals	Effect of sublethal dose of mercury toxicity on liver cells and tissue of yellowfin seabream	Safahieh A, Hedayati A, Savari A, Movahedinia A	https://www.ncbi.nlm.nih.gov/pubmed/21949090	https://journals.sagepub.com/doi/full/10.1177/0748233711416951?url_ver=Z39.88-2003&rfr_id=ori:rid:crossref.org&rfr_dat=cr_pub%3dpubmed	https://journals.sagepub.com/doi/full/10.1177/0748233716683107
2015 Apr;187(4):154. doi: 10.1007/s10661-015-4387-8	Environ Monit Assess	Springer	Lead poisoning in Nile tilapia (Oreochromis niloticus): oxidant and antioxidant relationship	Tanekhy M	https://www.ncbi.nlm.nih.gov/pubmed/25732982	https://link.springer.com/article/10.1007%2Fs10661-015-4387-8	https://link.springer.com/article/10.1007%2Fs10661-016-5715-3
2013 Jun 18;8:98. doi: 10.1186/1746-1596-8-98	Diagn Pathol	BMC	Cervical type AB thymoma (Mixed) tumour diagnosis in a mynah as a model to study human: clinicohistological, immunohistochemical and cytohistopathological study	Khaki F, Javanbakht J, Sasani F, Gharagozlou MJ, Bahrami A, Moslemzadeh H, Sheikhzadeh R	https://www.ncbi.nlm.nih.gov/pubmed/23777537	https://diagnosticpathology.biomedcentral.com/articles/10.1186/1746-1596-8-98	https://www.ncbi.nlm.nih.gov/pubmed/27802819
2015 May 1;246(9):994-7. doi: 10.2460/javma.246.9.994	J Am Vet Med Assoc	American Veterinary Medical Association	Allogeneic hematopoietic cell transplantation in a dog with acute large granular lymphocytic leukemia	Suter SE, Hamilton MJ, Sullivan EW, Venkataraman GM	https://www.ncbi.nlm.nih.gov/pubmed/25875671	https://avmajournals.avma.org/doi/full/10.2460/javma.246.9.994?url_ver=Z39.88-2003&rfr_id=ori:rid:crossref.org&rfr_dat=cr_pub%3dpubmed	https://avmajournals.avma.org/doi/full/10.2460/javma.247.3.299?url_ver=Z39.88-2003&rfr_id=ori:rid:crossref.org&rfr_dat=cr_pub%3dpubmed
2013 May 20;8:86. doi: 10.1186/1746-1596-8-86	Diagn Pathol	BMC	Ulnar malignant peripheral nerve sheath tumour diagnosis in a mixed-breed dog as a model to study human: histologic, immunohistochemical, and clinicopathologic study	Tavasoly A, Javanbakht J, Khaki R, Hosseini E, Bahrami A, Hassan MA, Mirabad M	https://www.ncbi.nlm.nih.gov/pubmed/23688209	https://diagnosticpathology.biomedcentral.com/articles/10.1186/1746-1596-8-86	https://www.ncbi.nlm.nih.gov/pubmed/27802820
2014 Mar 17;7:33. doi: 10.1186/1757-2215-7-33	J Ovarian Res	BMC	Metastatic ovarian papillary cystadenocarcinoma to the small intestine serous surface: report of a case of high-grade histopathologic malignancy	Khaki F, Javanbakht J, Sharifzad S, Gharagozlou MJ, Khadivar F, Manesh JYY, Hosseini SH, Anissian A, Touni SR, Gilvari A, Abdi FS	https://www.ncbi.nlm.nih.gov/pubmed/24636424	https://ovarianresearch.biomedcentral.com/articles/10.1186/1757-2215-7-33	https://ovarianresearch.biomedcentral.com/articles/10.1186/s13048-016-0286-z
2013 Aug 13;8:136. doi: 10.1186/1746-1596-8-136	Diagn Pathol	BMC	Comparative value of clinical, cytological, and histopathological features in feline mammary gland tumors; an experimental model for the study of human breast cancer	Shafiee R, Javanbakht J, Atyabi N, Bahrami A, Kheradmand D, Safaei R, Khadivar F, Hosseini E	https://www.ncbi.nlm.nih.gov/pubmed/23941603	https://diagnosticpathology.biomedcentral.com/articles/10.1186/1746-1596-8-136	https://diagnosticpathology.biomedcentral.com/articles/10.1186/s13000-016-0574-3
2014 Jun 3;12:173. doi: 10.1186/1477-7819-12-173	World J Surg Oncol	BMC	Clinico-histopathologic and outcome features of cutaneous infundibular keratinizing acanthoma: a case report and literature review	Tavasoly A, Gholami H, Rostami A, Anissian A, Touni SR, Khaleghian P, Mokarizadeh A, Javanbakht J, Nasoori A	https://www.ncbi.nlm.nih.gov/pubmed/24890648	https://wjso.biomedcentral.com/articles/10.1186/1477-7819-12-173	https://wjso.biomedcentral.com/articles/10.1186/s12957-016-1032-0
2013 Aug 9;13:79. doi: 10.1186/1475-2867-13-79	Cancer Cell International	BMC	Diagnosis, classification and grading of canine mammary tumours as a model to study human breast cancer: an Clinico-Cytohistopathological study with environmental factors influencing public health and medicine	Shafiee R, Javanbakh J, Atyabi N, Kheradmand P, Kheradmand D, Bahrami A, Daraei H, Khadivar R	https://www.ncbi.nlm.nih.gov/pubmed/?term=23937693	https://cancerci.biomedcentral.com/articles/10.1186/1475-2867-13-79	https://cancerci.biomedcentral.com/articles/10.1186/s12935-016-0358-6
2014 Jun 6;9:110. doi: 10.1186/1746-1596-9-110	Diagn Pathol	BMC	Cyto-histopathological and outcome features of the prepuce squamous cell carcinoma of a mixed breed dog	Manesh JYY, Shafiee R, Bahrami AM, Pourzaer M, Pourzaer M, Pedram B, Javanbakht J, Mokarizadeh A, Khadivar F	https://www.ncbi.nlm.nih.gov/pubmed/24903567	https://diagnosticpathology.biomedcentral.com/articles/10.1186/1746-1596-9-110	https://www.ncbi.nlm.nih.gov/pubmed/27802807
2014 Jan 20;9:9. doi: 10.1186/1746-1596-9-9	Diagn Pathol	BMC	Cutaneous mast cell tumor (Mastocytoma): cyto- histopathological and haematological investigations	Hosseini E, Pedram B, Bahrami AM, Moghaddam MHJ, Javanbakht J, Ghomi FE, Moghaddam NJ, Koohestani M, Shafiee R	https://www.ncbi.nlm.nih.gov/pubmed/24444100	https://diagnosticpathology.biomedcentral.com/articles/10.1186/1746-1596-9-9	https://www.ncbi.nlm.nih.gov/pubmed/27802814
2014 Nov 7;7:105. doi: 10.1186/s13048-014-0105-3	J Ovarian Res	BMC	Uterine mast cell tumor: a clinical and cytohistopathological study	Bahrami AM, Khaki F, Zehtabian S, Cheraghi J, Rashnavadi M, Ahmadi RM, Naderafif M, Javaherypour S, Mohsenzadeh S, Hosseini E, Masoudi H, Pourzaer M	https://www.ncbi.nlm.nih.gov/pubmed/?term=25376173	https://ovarianresearch.biomedcentral.com/articles/10.1186/s13048-014-0105-3	https://ovarianresearch.biomedcentral.com/articles/10.1186/s13048-016-0287-y
2012 Nov-Dec;26(6):1267-73. doi: 10.1111/j.1939-1676.2012.01007.x	J Vet Intern Med	Wiley	Efficacy and adverse effects of (R)-9-(2-phosphonylmethoxypropyl)-2,6-diaminopurine in feline immunodeficiency virus-infected cats.	Justa N, Weber K, Klein D, Mueller RS, Sauter-Louis C, Hartmann K	https://www.ncbi.nlm.nih.gov/pubmed/?term=Efficacy+and+adverse+effects+of+(R)-9-(2-phosphonylmethoxypropyl)-2%2C6-diaminopurine+in+feline+immunodeficiency+virus-infected+cats.	https://onlinelibrary.wiley.com/doi/10.1111/j.1939-1676.2012.01007.x	https://onlinelibrary.wiley.com/doi/10.1111/jvim.12173
2011 Jan 27;147(3-4):292-9. doi: 10.1016/j.vetmic.2010.07.008	Vet Microbiol	Elsevier	EcPV2 DNA in equine squamous cell carcinomas and normal genital and ocular mucosa	Vanderstraeten E, Boggaert L, Bravo IG, Martens A	https://www.ncbi.nlm.nih.gov/pubmed?term=ecpv2%20dna%20in%20equine%20squamous%20cell%20carcinoma%20and%20normal%20genital%20and%20ocular%20mucosa&cmd=correctspelling	https://www.sciencedirect.com/science/article/pii/S0378113510003433?via%3Dihub	https://www.sciencedirect.com/science/article/pii/S0378113510003433?via%3Dihub
2014 Mar 6;9:50. doi: 10.1186/1746-1596-9-50	Diagn Pathol	BMC	Detection of Helicobacter spp. DNA in the colonic biopsies of stray dogs: molecular and histopathological investigations	Abdi FS, Jamshidi S, Moosakhani F, Sasani F	https://www.ncbi.nlm.nih.gov/pubmed/24602369	https://diagnosticpathology.biomedcentral.com/articles/10.1186/1746-1596-9-50	https://www.ncbi.nlm.nih.gov/pubmed/27802817
2015 Jul 14;10:98. doi: 10.1186/s13000-015-0338-5	Diagn Pathol	BMC	Investigations of renal function using the level of neutrophil gelatinase-associated lipocalin associated with single-dose of cisplatin during chemotherapy	Maghsoudi O, Mirjalili SH, Dolatabadi M, Joshaghani MF, Zarea M, Yahaghi E, Mokarizadeh A	https://www.ncbi.nlm.nih.gov/pubmed/26170013	https://diagnosticpathology.biomedcentral.com/articles/10.1186/s13000-015-0338-5	https://www.ncbi.nlm.nih.gov/pubmed/27802806
2014 Jun;45(3):269-74. doi: 10.1007/s10735-013-9556-x	J Mol Histol	Springer	Aneuploidy analysis of non-pronuclear embryos from IVF with use of array CGH: a case report	Lixin D, Zhifeng X, Cong H, Jinzhou Z, Hongbin X	https://www.ncbi.nlm.nih.gov/pubmed/24292656	https://link.springer.com/article/10.1007%2Fs10735-013-9556-x	https://link.springer.com/article/10.1007%2Fs10735-015-9644-1
2016 Jan;16(1):133-6. doi: 10.1016/j.scr.2015.12.021. Epub 2015 Dec 30.	Stem Cell Res	Elsevier	Generation of a human induced pluripotent stem cell line from urinary cells of a healthy donor using integration free Sendai technology	Rossbach B, Hildebrand L, El-Ahmad L, Stachelscheid H, Reinke P, Kurtz A	https://www.ncbi.nlm.nih.gov/pubmed/27345798	https://www.sciencedirect.com/science/article/pii/S1873506115002019?via%3Dihub	https://www.sciencedirect.com/science/article/pii/S1873506115002019?via%3Dihub
2017 Mar;210:112-120. doi: 10.1016/j.aanat.2016.04.034	Ann Anat	Elsevier	Neurotrophins and specific receptors in the oviduct tracts of Japanese quail (Coturnix coturnix japonica)	Maruccio L, Castaldo L, D'Angelo L, Gatta C, Lucini C, Cotea C, Solcan C, Nechita EL	https://www.ncbi.nlm.nih.gov/pubmed/27235870	https://www.sciencedirect.com/science/article/pii/S0940960216300899?via%3Dihub	https://www.sciencedirect.com/science/article/pii/S0940960216300899?via%3Dihub
2017 Aug 7;36. doi: 10.1089/dna.2017.3798	DNA and Cell Biology	Mary Ann Liebert	Molecular Characterization and Biological Activity of Interferon-alpha in Indian Peafowl	Zhao H, Wang Y, Liu J, Shao Y, Li J, Chai H, Xing M	https://www.ncbi.nlm.nih.gov/pubmed/?term=Molecular+Characterization+and+Biological+Activity+of+Interferon-a+in+Indian+Peafowl	https://www.liebertpub.com/doi/full/10.1089/dna.2017.3798?url_ver=Z39.88-2003&rfr_id=ori:rid:crossref.org&rfr_dat=cr_pub%3dpubmed	https://www.liebertpub.com/doi/10.1089/dna.2017.3798.retract
2013 Nov;45(8):1817-23. doi: 10.1007/s11250-013-0440-1	Trop Anim Health Prod	Springer	Nutritional Evaluation of Wheat Straw Treated With Crinipellis sp. in Sahiwal Calves	Mahesh MS, Mohini M, Jha P, Sawant SP, Kundu SS, Kuhad RC	https://www.ncbi.nlm.nih.gov/pubmed/23839599	https://link.springer.com/article/10.1007%2Fs11250-013-0440-1	https://link.springer.com/article/10.1007%2Fs11250-013-0525-x
2015 Apr 9;10:23. doi: 10.1186/s13000-015-0251-y	Diagn Pathol	BMC	Clinicopathologic characterization of visceral gout of various internal organs - a study of 2 cases from a venom and toxin research center	Nasoori A, Pedram B, Kamyabi-Moghaddam Z, Mokarizadeh A, Pirasteh H, Fayyaz AF, Shooshtari MB	https://www.ncbi.nlm.nih.gov/pubmed/25884935	https://diagnosticpathology.biomedcentral.com/articles/10.1186/s13000-015-0251-y	https://www.ncbi.nlm.nih.gov/pubmed/27802827
2014 Aug 5;20(2):376-82. doi: 10.1016/j.cmet.2014.07.008	Cell Metab	Cell Press	Grizzly bears exhibit augmented insulin sensitivity while obese prior to a reversible insulin resistance during hibernation	Nelson OL, Jansen HT, Galbreath E, Morgenstern K, Gehring JL, Rigano KS, Lee J, Gong J, Shaywitz AJ, Vella CA, Robbins CT, Corbit KC	https://www.ncbi.nlm.nih.gov/pubmed/25100064	https://www.cell.com/cell-metabolism/pdf/S1550-4131(14)00316-7.pdf?_returnURL=https%3A%2F%2Flinkinghub.elsevier.com%2Fretrieve%2Fpii%2FS1550413114003167%3Fshowall%3Dtrue	https://www.ncbi.nlm.nih.gov/pubmed/26565046
2006 Oct 15;357(2):272-6. Epub 2006 Aug 4	Analytical Biochemistry	Elsevier	Rapid time-resolved fluoroimmunoassay for diethylstilbestrol residues in chicken liver	Huo T, Wang L, Liu L, Chu X, Xu C	https://www.ncbi.nlm.nih.gov/pubmed/16945319	https://www.sciencedirect.com/science/article/pii/S000326970600529X?via%3Dihub	https://www.sciencedirect.com/science/article/pii/S0003269708002066
2011 Oct;30(7):471-9. doi: 10.1007/s10930-011-9352-y	Protein J	Springer	Molecular cloning, sequence characterization, and tissue expression analysis of Hi-Line Brown chicken Akirin2	Man C, Li X, Lee J	https://www.ncbi.nlm.nih.gov/pubmed/21858694	https://link.springer.com/article/10.1007%2Fs10930-011-9352-y	https://link.springer.com/article/10.1007%2Fs10930-012-9394-9
2015 Jun;36(6):4495-500. doi: 10.1007/s13277-015-3091-1	Tumour Biol	Springer (for International Society of Oncology and BioMarkers)	Urinary parameters predictive and electrolyte disturbances of cisplatin-induced acute renal associated with cancer as a critical target of the chemotherapeutic agent in patients with solid tumors	Pedram B, Moghadam AT, Kamyabi-Moghaddam Z, Mavedati O, Beigi BA, Sharabiyani AK, Dezfuli AB, Khalili S, Bahrami AM, Nasoori A	https://www.ncbi.nlm.nih.gov/pubmed/?term=25596088%5Buid%5D	https://link.springer.com/article/10.1007/s13277-015-3091-1	https://link.springer.com/article/10.1007%2Fs13277-016-5476-1
2014 Mar 17;9:59. doi: 10.1186/1746-1596-9-59	Diagn Pathol	BMC	Histopathological features of bone regeneration in a canine segmental ulnar defect model	Hobbenaghi R, Mahboob P, Saifzadeh S, Javanbakht J, Manesh JYY, Mortezaee, Touni SR, Hosseini E, Aghajanshakeri S, Moloudizargari, Javaherypour S	https://www.ncbi.nlm.nih.gov/pubmed/24636669	https://diagnosticpathology.biomedcentral.com/articles/10.1186/1746-1596-9-59	https://www.ncbi.nlm.nih.gov/pubmed/27802815
2012 Feb;23(2):236-244. doi: 10.1111/j.1600-0501.2011.02290.x	Clin Oral Implants Res	Wiley	Peri-implant bone reactions to immediate implants placed at different levels in relation to crestal bone. Part II: a pilot study in dogs	Negri B, Calvo-Guirado JL, Ramirez-Fernandez MP, Sanchez-de Val JM, Guardia J, Munoz-Guzon F	https://www.ncbi.nlm.nih.gov/pubmed/22092544	https://onlinelibrary.wiley.com/doi/abs/10.1111/j.1600-0501.2011.02290.x	https://onlinelibrary.wiley.com/doi/10.1111/clr.13093
2012 Feb;23(2):228-235. doi: 10.1111/j.1600-0501.2011.02158.x	Clin Oral Implants Res	Wiley	Peri-implant bone reactions to immediate implants placed at different levels in relation to crestal bone. Part I: a pilot study in dogs	Negri B, Calvo-Guirado JL, Pardo-Zamora G, Ramirez-Fernandez MP, Delgado-Ruiz RA, Munoz-Guzon F	https://www.ncbi.nlm.nih.gov/pubmed/21435017	https://onlinelibrary.wiley.com/doi/abs/10.1111/j.1600-0501.2011.02158.x	https://onlinelibrary.wiley.com/doi/10.1111/clr.13094
2013 May 31;31(24):2705-12. doi: 10.1016/j.vaccine.2013.03.066	Vaccine	Elsevier	Development of live attenuated Streptococcus agalactiae as potential vaccines by selecting for resistance to sparfloxacin	Pridgeon JW, Klesius PH	https://www.ncbi.nlm.nih.gov/pubmed/23583891	https://www.sciencedirect.com/science/article/pii/S0264410X1300412X?via%3Dihub	https://www.sciencedirect.com/science/article/pii/S0264410X1300412X?via%3Dihub
2017 Apr;52(2):319-326. doi: 10.1111/rda.12911	Reprod Domest Anim	Wiley	Gonad histology and serum 11-KT profile during the annual reproductive cycle in sterlet sturgeon adult males, Acipenser ruthenus	Golpour A, Broquard C, Milla S, Dadras H, Baloch AR, Saito T, Psenicka M	https://www.ncbi.nlm.nih.gov/pubmed/28109018	https://onlinelibrary.wiley.com/doi/full/10.1111/rda.12911	https://onlinelibrary.wiley.com/doi/10.1111/rda.13125
2018 Sep 25;8(4). pii: E99. doi: 10.3390/biom8040099	Biomolecules	MDPI	Evaluation of Anti-Obesity Activity, Acute Toxicity, and Subacute Toxicity of Probiotic Dark Tea	Ling W, Li S, Zhang X, Xu Y, Gao Y, Du Q, Wang G, Fan W, Sun K, Bian J	https://www.ncbi.nlm.nih.gov/pubmed/30257523	https://www.mdpi.com/2218-273X/8/4/99	https://www.mdpi.com/2218-273X/9/3/85/htm
2012 Nov;50(11):4221-31. doi: 10.1016/j.fct.2012.08.005	Food Chem Toxicol	Elsevier	Long term toxicity of a Roundup herbicide and a Roundup-tolerant genetically modified maize	Seralini GE, Clair E, Mesnage R, Gress S, Defarge N, Malatesta M, Hennequin D, de Vendomois JS	https://www.ncbi.nlm.nih.gov/pubmed/22999595	https://www.sciencedirect.com/science/article/pii/S0278691512005637?via%3Dihub	https://www.sciencedirect.com/science/article/pii/S0278691512005637?via%3Dihub
2013 Mar;182(3):1005-20. doi: 10.1016/j.ajpath.2012.11.026	American Journal of Pathology	Elsevier	Death-associated protein kinase controls STAT3 activity in intestinal epithelial cells	Chakilam S, Gandesiri M, Rau TT, Agaimy A, Vijayalaskshmi M, Ivanovska J, Wirtz RM, Schulze-Luehrmann J, Benderska N, Wittkopf N, Chellappan A, Ruemmele P, Vieth M, Rave-Frank M, Christiansen H, Hartmann A, Neufert C, Atreya R, Becker C, Steinberg P, Schneider-Stock R	https://www.ncbi.nlm.nih.gov/pubmed/?term=death-associated+protein+kinase+controls+intestinal+epithelial+cells+chakilam	https://www.sciencedirect.com/science/article/pii/S0002944012008929?via%3Dihub	https://www.sciencedirect.com/science/article/pii/S0002944012008929?via%3Dihub
2015 Mar 25;10(3):e0121549. doi: 10.1371/journal.pone.0121549	PLoS One	PLOS	Chicory (Cichorium intybus L.) root extract regulates the oxidative status and antioxidant gene transcripts in CCl4-induced hepatotoxicity	El-Sayed YS, Lebda MA, Hassinin M, Neoman SA	https://www.ncbi.nlm.nih.gov/pubmed/25807561	https://journals.plos.org/plosone/article?id=10.1371/journal.pone.0121549	https://journals.plos.org/plosone/article?id=10.1371/journal.pone.0173587
2016 Jan;54(1):57-70. doi: 10.1007/s12275-016-5555-4	J Microbiol	Springer (for the Microbiological Society of Korea)	Interferon-mediated antiviral activities of Angelica tenuissima Nakai and its active compontents	Weeratunga P, Uddin MB, Kim MS, Lee BH, Kim TH, Yoon JE, Ma JY, Kim H, Lee JS	https://www.ncbi.nlm.nih.gov/pubmed/26727903	https://link.springer.com/article/10.1007%2Fs12275-016-5555-4	https://www.ncbi.nlm.nih.gov/pubmed/30141162
2010 Feb 6. [Epub ahead of print]	Acta Histochemica	Elsevier	Immunohistochemical distribution of some regulatory peptides in the rat stomach	Elnasharty M, Alkafafy M	https://www.ncbi.nlm.nih.gov/pubmed/20138652	https://www.sciencedirect.com/science/article/pii/S006512811000005X?via%3Dihub	https://www.sciencedirect.com/science/article/pii/S006512811000005X?via%3Dihub
2018 May;118:118-125. doi: 10.1016/j.micpath.2018.03.025	Microbial Pathogenesis	Academic Press	A small non-coding RNA AbcR2 regulate gntR transcription factor that modulate the intracellular survival of Brucella melitensis	Ahmed W, Razzaq M	https://www.ncbi.nlm.nih.gov/pubmed/29555506	https://www.sciencedirect.com/science/article/pii/S0882401018300809?via%3Dihub	https://www.sciencedirect.com/science/article/pii/S0882401018309872
1991 Jun;59(6):1888-1892	Infect Immunity	Am Soc Microbiology	R plasmid in Escherichia coli O103 coding for colonization of the rabbit intestinal tract	Reynaud A, Federighi M, Licois D, Guillot JF, Joly B	https://www.ncbi.nlm.nih.gov/pubmed/2037350	https://iai.asm.org/content/59/6/1888.long	https://iai.asm.org/content/61/10/4533
2010;62(1):47-55. DOI: 10.2298/ABS1001047S	Archives of Biological Sciences	Institute Bioloska Istrazivanja Sinisa Stankovic	Fumagillin-induced chromosome aberrations in mouse bone-marrow cells	Stanimirovic Z, Aleksic N, Kulic M, Maletic M	—	http://www.doiserbia.nb.rs/Article.aspx?ID=0354-46641001047S#.XGbb75MzZaY	http://www.doiserbia.nb.rs/Article.aspx?ID=0354-46641500032E#.XGbbfZMzZaZ
2017 Jun 19;7(1):3768. doi: 10.1038/s41598-017-03978-1	Scientific Reports	Nature Pub Grp	New molecular tools in Neospora caninum for studying apicomplexan parasite proteins	Mota CM, Chen AL, Want K, Nadipuram S, Vashisht AA, Wohlschlegel JA, Mineo TWP, Bradley PJ	https://www.ncbi.nlm.nih.gov/pubmed/28630403	https://www.nature.com/articles/s41598-017-03978-1	https://www.nature.com/articles/s41598-018-28052-2
2007 Jun 29;358(2):404-9	Biochem Biophys Res Communic	Elsevier	Baculovirus surface-displayed hemagglutinin of H5N1 influenza virus sustains its authentic cleavage, hemagglutination activity, and antigenicity	Lu L, Yu L, Kwang J	https://www.ncbi.nlm.nih.gov/pubmed/?term=17499217	https://www.sciencedirect.com/science/article/pii/S0006291X0700839X?via%3Dihub	https://www.sciencedirect.com/science/article/pii/S0006291X0901612X
2002 Nov;2(1-2):87-91	Gene Expr Patterns	Elsevier	Stage- and sex-dependent expressions of Usp9x, an X-linked mouse ortholog of Drosophila Fat facets, during gonadal development and oogenesis in mice	Noma T, Kanai Y, Kanai-Azuma M, Ishii M, Fujisawa M, Kurohmaru M, Kawakami H, Wood SA, Hayashi Y	https://www.ncbi.nlm.nih.gov/pubmed/12617843	https://www.sciencedirect.com/science/article/pii/S0925477302002903	https://www.sciencedirect.com/science/article/pii/S0925477302002903?via%3Dihub
2018 Jan;6(1):199-213. doi: 10.1111/andr.12448	Andrology	Wiley (for American Society of Andrology)	Is immunosuppression, induced by neonatal thymectomy, compatible with poor reproductive performance in adult male rats?	Ommati MM, Tanideh N, Rezakhaniha B, Wang J, Sabouri S, Vahedi M, Dormanesh B, Koohi Hosseinabadi O, Rahmanifar F, Moosapour S, Akhlaghi A, Heidari R, Zamiri MJ	https://www.ncbi.nlm.nih.gov/pubmed/29195019	https://onlinelibrary.wiley.com/doi/full/10.1111/andr.12448	https://onlinelibrary.wiley.com/doi/10.1111/andr.12530
2015 Jul 31:1-9. DOI: 10.1017/50967199415000362	Zygote	Cambridge U Press	Relationship between Sloan-Kettering virus expression and mammalian follicular development	Kim H, Cho YM, Ko YG, Choe C, Seong HH	https://www.ncbi.nlm.nih.gov/pubmed/26228242	https://www.cambridge.org/core/journals/zygote/article/relationship-between-sloankettering-virus-expression-and-mammalian-follicular-development/70D9D6C8ACB19F2D4D40F521AC00B993#	https://www.cambridge.org/core/journals/zygote/article/relationship-between-sloankettering-virus-expression-and-mammalian-follicular-developmentretraction/F725850B0660731882D6616CC6532715
2013 Jul 31;8:123. doi: 10.1186/1746-1596-8-123	Diagn Pathol	BMC	Neuropathological and neuroprotective features of vitamin B12 on the dorsal spinal ganglion of rats after the experimental crush of sciatic nerve: an experimental study	Hobbenaghi R, Javanbakht J, Hosseini E, Mohammadi S, Rajabian M, Moayeri P, Hassan MA	https://www.ncbi.nlm.nih.gov/pubmed/23902646	https://diagnosticpathology.biomedcentral.com/articles/10.1186/1746-1596-8-123	https://www.ncbi.nlm.nih.gov/pubmed/27802828
2015 Jul 2;10:85. doi: 10.1186/s13000-015-0327-8	Diagn Pathol	BMC	Effect of platelet-rich plasma on the healing of cutaneous defects exposed to acute to chronic wounds: a clinico-histopathologic study in rabbits	Ostvar O, Shadvar S, Yahaghi E, Azma K, Fayyaz AF, Ahmadi K, Nowrouzian I	https://www.ncbi.nlm.nih.gov/pubmed/26134399	https://diagnosticpathology.biomedcentral.com/articles/10.1186/s13000-016-0556-5	https://www.ncbi.nlm.nih.gov/pubmed/27802803
2015 Apr 2;10:19. doi: 10.1186/s13000-015-0252-x	Diagn Pathol	BMC	Anti-inflammatory and protective investigations on the effects of Theranekron® an alcoholic extract of the Tarantula cubensis on wound healing of peritoneal in the rat: an in vivo comparative study	Adib-Hashemi R, Farahmand F, Hesari SF, Rezakhaniha B, Fallah E, Fayyaz AF, Dadpay M	https://www.ncbi.nlm.nih.gov/pubmed/25889956	https://diagnosticpathology.biomedcentral.com/articles/10.1186/s13000-015-0252-x	https://diagnosticpathology.biomedcentral.com/articles/10.1186/s13000-016-0575-2
2013 Aug 15;8:137. doi: 10.1186/1746-1596-8-137	Diagn Pathol	BMC	Protective and antidiabetic effects of extract from Nigella sativa on blood glucose concentrations against streptozotocin (STZ)-induced diabetic in rats: an experimental study with histopathological evaluation	Alimohammadi S, Hobbenaghi R, Javanbakht J, Kheradmand D, Mortezaee R, Tavakoli M, Khadivar F, Akbari H	https://www.ncbi.nlm.nih.gov/pubmed/23947821	https://diagnosticpathology.biomedcentral.com/articles/10.1186/1746-1596-8-137	https://www.ncbi.nlm.nih.gov/pubmed/27802826
2013 Jul 17;8:120. doi: 10.1186/1746-1596-8-120	Diagn Pathol	BMC	Histopathological and clinical evaluation of Kombucha tea and Nitrofurazone on cutaneous full-thickness wounds healing in rats: an experimental study	Barati F, Javanbakht J, Adib-Hashemi F, Hosseini E, Safaeie R, Rajabian M, Fazmjoo M, Sedaghat R, Hassan MA	https://www.ncbi.nlm.nih.gov/pubmed/23866960	https://diagnosticpathology.biomedcentral.com/articles/10.1186/1746-1596-8-120	https://www.ncbi.nlm.nih.gov/pubmed/27802816
2010 Sep;299(3):L345-52. doi: 10.1152/ajplung.00067.2010	Am J Physiol Lung Cell Mol Physiol	Am Physiol Soc	MARCKS-related peptide modulates in vivo the secretion of airway Muc5ac	Foster WM, Adler KB, Crews AL, Potts EN, Fischer BM, Voynow JA	https://www.ncbi.nlm.nih.gov/pubmed/20543006	https://www.physiology.org/doi/full/10.1152/ajplung.00067.2010?url_ver=Z39.88-2003&rfr_id=ori%3Arid%3Acrossref.org&rfr_dat=cr_pub%3Dpubmed&	https://www.physiology.org/doi/full/10.1152/ajplung.zh5-6863-retr.2015
2010 Apr 1;115(13):2640-8. doi: 10.1182/blood-2009-10-246959	Blood	American Society of Hematology	Adult T-cell leukemia/lymphoma development in HTLV-1-infected humanized SCID mice	Banerjee P, Tripp A, Lairmore MD, Crawford L, Sieburg M, Ramos JC, Harrington WJr, Beilke MA, Feuer G	https://www.ncbi.nlm.nih.gov/pubmed/?term=20124219		http://www.bloodjournal.org/content/124/2/305
2016 Jun;35:111-118. doi: 10.1016/j.intimp.2016.03.026	Int Immunopharmacol	Elsevier	Sophocarpine displays anti-inflammatory effect via inhibiting TLR4 and TLR4 downstream pathways on LPS-induced mastitis in the mammary gland of mice	Wang D, Xu N, Zhang Z, Yang S, Qiu C, Li C, Deng G, Guo M	https://www.ncbi.nlm.nih.gov/pubmed/?term=27039209	https://www.sciencedirect.com/science/article/pii/S1567576916301126?via%3Dihub	https://www.sciencedirect.com/science/article/pii/S1567576917302746
2012 Jun 8. [Epub ahead of print]	J Biol Chem	American Society for Biochemistry and Molecular Biology	Baicalein protects against Staphylococcus aureus pneumonia in a mouse model via inhibition of the self-assembly of α-hemolysin heptamers	Qiu J, Dong J, Wang J, Lu C, Li H, Luo M, Dai X, Zhang Y, Wang X, Niu X, Deng X	https://www.ncbi.nlm.nih.gov/pubmed/22570485	http://www.jbc.org/content/early/2012/06/08/jbc.M112.343533.long	http://www.jbc.org/content/early/2012/06/08/jbc.M112.343533.long
2013 June;4(6A):50-54. DOI: 10.4236/fns.2013.46A006	Food and Nutrition Sciences	Scientific Research Publishing (PRED)	Gamma-Glutamyl Transferase Activity in Kids Born from Goats Fed Genetically Modified Soybean	Mastellone V, Tudisco R, Monastra G, Pero ME, Calabro S, Lombardi P, Grossi M, Cutrignelli MI, Avallone L, Infascelli F	—	https://www.scirp.org/journal/PaperInformation.aspx?PaperID=33017	https://www.scirp.org/journal/PaperInformation.aspx?PaperID=33017
2014 Jun;200(3):398-403. doi: 10.1016/j.tvjl.2014.04.003	Vet J	Elsevier	Benefits of Different Urea Supplementation Methods on the Production Performances of Merino Sheep	Sweeny JP, Surridge V, Humphry PS, Pugh H, Mamo K	https://www.ncbi.nlm.nih.gov/pubmed/24792451	https://www.ncbi.nlm.nih.gov/pubmed/24792451	https://www.sciencedirect.com/science/article/pii/S1090023315002555
2010 Oct;4(10):1662-71. doi: 10.1017/S1751731110000728	Animal	Cambridge U Press	Fate of transgenic DNA and evaluation of metabolic effects in goats fed genetically modified soybean and in their offsprings	Tudisco R, Mastellone V, Cutrignelli MI, Lombardi P, Bovera F, Mirabella N, Piccolo G, Calabro S, Avallone L, Infascelli F	https://www.ncbi.nlm.nih.gov/pubmed/?term=Fate+of+transgenic+DNA+and+evaluation+of+metabolic+effects+in+goats+fed+genetically+modified+soybean+and+in+their+offsprings	https://www.cambridge.org/core/journals/animal/article/fate-of-transgenic-dna-and-evaluation-of-metabolic-effects-in-goats-fed-genetically-modified-soybean-and-in-their-offsprings/573558403680E9D29D5B8344412711A8	https://www.cambridge.org/core/journals/animal/article/fate-of-transgenic-dna-and-evaluation-of-metabolic-effects-in-goats-fed-genetically-modified-soybean-and-in-their-offsprings-retraction/035508C67117039A27DA8A3B3CD37B8F
2009 May;112:107-118	Anim Reprod Sci	Elsevier	The cryoprotective effect of trehalose supplementation on boar spermatozoa quality	Hu JH, Li QW, Li G, Jiang ZL, Bu SH, Yang H, Wang LQ	https://www.ncbi.nlm.nih.gov/pubmed/18644686	https://www.sciencedirect.com/science/article/pii/S0378432010000242?via%3Dihub	https://www.sciencedirect.com/science/article/pii/S0378432010000242?via%3Dihub
2014;2014:467063. doi: 10.1155/2014/467063	Biomed Res Int	Hindawi	Microfluidic method of pig oocyte quality assessment in relation to different follicular size based on lab-on-chip technology	Kempisty B, Walczak R, Antosik P, Sniadek P, Rybska M, Piotrowska H, Bukowska D, Dziuban J, Nowicki M, Jaskowski JM, Zabel M, Brussow KP	https://www.ncbi.nlm.nih.gov/pubmed/25548771	https://www.hindawi.com/journals/bmri/2014/467063/	https://www.hindawi.com/journals/bmri/2015/793974/
2004 Jul;103(1-2):107-13	Virus Research	Elsevier	The NS1 gene of H5N1 influenza viruses circumvents the host anti-viral cytokineresponses	Seo SH, Hoffmann E, Webster RG	https://www.ncbi.nlm.nih.gov/pubmed/?term=The+NS1+gene+of+H5N1+influenza+viruses+circumvents+the+host+anti-viral+cytokine+responses	https://www.sciencedirect.com/science/article/pii/S0168170204001212?via%3Dihub	https://www.sciencedirect.com/science/article/pii/S0168170204001212?via%3Dihub
2018 Jun 6;2018:6946408. doi: 10.1155/2018/6946408	Scientifica	Hindawi	Role of Wheat Based Diet on the Pathology of Necrotic Enteritis in Turkeys	Umar S, Younus M, Shahzad M, Aqil K, Qayyum R, Mushtaq A, Shah MAA, Munir MT	https://www.ncbi.nlm.nih.gov/pubmed/?term=doi+10.1155%2F2016%2F4381067	https://www.hindawi.com/journals/scientifica/2016/4381067/	https://www.hindawi.com/journals/scientifica/2016/4381067/
2010 Oct;89(2):168-73. doi: 10.1016/j.rvsc.2010.03.010	Res Vet Sci	Elsevier	Comparative biochemical studies on steroidogenic compounds in chickens	Badr MOT, Hashem MA, Gado NN	https://www.ncbi.nlm.nih.gov/pubmed/20542304	https://www.sciencedirect.com/science/article/pii/S0034528810000846?via%3Dihub	https://www.sciencedirect.com/science/article/pii/S0034528811003857
2011;8:284-288	Procedia Environmental Science	Elsevier (for Asia-Pacific Chemical, Biological & Environ Engineering Society); discontinued title in 2018	Prediction and Identification of B-Cell Epitopes on Goose Parvovirus Capsid Protein	Yu TF, Li M, Guo Y, Song GJ, Li RX, Xu AZ, Shao SL	—	https://www.sciencedirect.com/science/article/pii/S1878029611006815	https://www.sciencedirect.com/science/article/pii/S1878029611006815
2015 Sep;424:80-4. doi: 10.1016/j.jim.2015.05.003	J Immunol Methods	Elsevier	A neutralizing scFv antibody against infectious bursal disease virus screened by flow cytometry	Zhou Y, Xie ZG	https://www.ncbi.nlm.nih.gov/pubmed/26003676	https://www.sciencedirect.com/science/article/pii/S002217591500160X?via%3Dihub	https://www.sciencedirect.com/science/article/pii/S002217591500160X?via%3Dihub
2008 Dec;68(6):598-606. doi: 10.1111/j.1365-3083.2008.02177.x	Scand J Immunol	Wiley	Construction, expression and immunoassay detection of recombinant plasmid encoding fusion protein of Roman chicken complement C3d and Newcastle disease virus F gene	Liu D, Niu ZX	https://www.ncbi.nlm.nih.gov/pubmed/?term=Construction%2C+expression+and+immunoassay+detection+of+recombinant+plasmid+encoding+fusion+protein+of+Roman+chicken+complement+C3d+and+Newcastle+disease+virus+F+gene	https://onlinelibrary.wiley.com/doi/full/10.1111/j.1365-3083.2008.02177.x	https://onlinelibrary.wiley.com/doi/10.1111/j.1365-3083.2009.02341.x
2015 Sep 1;568(2):176-80. doi: 10.1016/j.gene.2015.05.049	Gene	Elsevier	The identification of loci for polydactyly in chickens using a genome-wide association study	Sheng X, Chen Y, Jia Y, Qi X, Feng Y, Huang Z, Guo Y	https://www.ncbi.nlm.nih.gov/pubmed/26003297	https://www.sciencedirect.com/science/article/pii/S0378111915006216?via%3Dihub	https://www.sciencedirect.com/science/article/pii/S0378111915006216?via%3Dihub
2009 Nov;19(11):1447-55	J Microbiol Biotechnol	Korean Soc for Microbiol and Biotechnol	Two novel duck antibacterial peptides, avian beta-defensins 9 and 10, with antimicrobial activity	Ma D, Liao W, Wang R, Han Z, Liu S	https://www.ncbi.nlm.nih.gov/pubmed/19996700	http://www.jmb.or.kr/journal/viewJournal.html?year=2009&vol=19&num=11&page=1447	http://www.jmb.or.kr/journal/view.html?book=Journal&tops=&start=0&scale=50&key=all&key_word=&Vol=23&Num=7&PG=&year1=&year2=&sort=publish_Date+desc&aut_box=Y&sub_box=Y&sos_box=&key_box=&pub_box=Y&abs_box=&mod=vol&mnum=4370
2014 Jan 3;9(1):e83995. doi: 10.1371/journal.pone.0083995	PLoS One	PLOS	Macrophages mediate a switch between canonical and non-canonical Wnt pathways in canine mammary tumors	Krol M, Mucha J, Majchrzak K, Homa A, Bulkowska M, Majewska A, Gajewska M Pietrzak M, Perszko M, Romanowska K, Pawlowski K, Manuali E, Hellmen E, Motyl T	https://www.ncbi.nlm.nih.gov/pubmed/24404146	https://journals.plos.org/plosone/article?id=10.1371/journal.pone.0083995	https://journals.plos.org/plosone/article?id=10.1371/journal.pone.0083995
2010 Oct 19;43(14):1603-1611. DOI: 10.1016/j.jbiomech.2010.06.001	J Biomechanics	Elsevier	Modelling subcortical bone in finite element analyses: A validation and sensitivity study in the macaque mandible	Panagiotopoulou O, Curtis N, O'Higgins P, Cobb SN	https://www.ncbi.nlm.nih.gov/pubmed/25977972	https://www.sciencedirect.com/science/article/pii/S0021929010000710	https://www.sciencedirect.com/science/article/pii/S0021929015001359
2012 Oct;287(44):36693-36701. DOI: 10.1074/jbc.M112.398776	J Biol Chem	American Society for Biochemistry and Molecular Biology	Failure of Prion Protein Oxidative Folding Guides the Formation of Toxic Transmembrane Forms	Lisa S, Domingo B, Martinez J, Gilch S, Llopis JF, Schatzl HM, Gasset M	https://www.ncbi.nlm.nih.gov/pubmed/22955286	http://www.jbc.org/content/287/44/36693.short	http://www.jbc.org/content/292/49/20045
2014 Jun;96(3):558-66. doi: 10.1016/j.rvsc.2014.03.010	Res Vet Sci	Elsevier	Sequence variability in the structural protein-encoding region of foot-and-mouth disease virus serotype A and O of Ethiopian isolates	Ayelet G, Gelaye E, Jenberie S, Asmare K	https://www.ncbi.nlm.nih.gov/pubmed/24684893	https://www.sciencedirect.com/science/article/pii/S0034528814000587?via%3Dihub	https://www.sciencedirect.com/science/article/pii/S0034528815002040
2001 Aug;69(8):5107-14	Infect Immunol	Am Soc Microbiology	Differences in levels of secreted locus of enterocyte effacement proteins between human disease-associated and bovine Escherichia coli O157	McNally A, Roe AJ, Simpson S, Thomson-Carter AM, Hoey DE, Currie C, Chakraborty T, Smith DG, Gally DL	https://www.ncbi.nlm.nih.gov/pubmed/11447192	https://iai.asm.org/content/69/8/5107.long	https://iai.asm.org/content/73/4/2571
2010 Aug 20;584(16):3615-9. doi: 10.1016/j.febslet.2010.07.034	FEBS Letters	Wiley	Transcription factor activator protein-2 beta accelerates lipid accumulation in macrophages via enhancing the transcription of CD36	Gan L, Zhu DX, Ding ZH	https://www.ncbi.nlm.nih.gov/pubmed/?term=20659467	https://febs.onlinelibrary.wiley.com/doi/abs/10.1016/j.febslet.2010.07.034	https://febs.onlinelibrary.wiley.com/doi/10.1016/j.febslet.2010.11.046
2006 Nov-Dec;26(6):493-9	J Appl Toxicol	Wiley	Protective effects of isothiocyanates towards N-nitrosamine-induced DNA damage in the single-cell gel electrophoresis (SCGE)/HepG2 assay	Arranz N, Haza AI, Garcia A, Moller L, Rafter J, Morales P	https://www.ncbi.nlm.nih.gov/pubmed/?term=17080405	https://onlinelibrary.wiley.com/doi/abs/10.1002/jat.1168	https://onlinelibrary.wiley.com/doi/abs/10.1002/jat.1168
2010 Feb 5;397(1):89-99. doi: 10.1016/j.virol.2009.10.041	Virology	Elsevier	Direct interaction of cellular hnRNP-F and NS1 of influenza A virus accelerates viral replication by modulation of viral transcriptional activity and host gene expression	Lee JH, Kim SH, Pascua PN, Song MS, Baek YH, Jin X, Choi JK, Kim CJ, Kim H, Choi YK	https://www.ncbi.nlm.nih.gov/pubmed/?term=19926108	https://www.sciencedirect.com/science/article/pii/S0042682209006771?via%3Dihub	https://www.sciencedirect.com/science/article/pii/S0042682212006149
2012 Jun;46(6):809-819. DOI: 10.1016/j.molcel.2012.04.017	Mol Cell	Cell Press	Role of the SEL1L:LC3-I Complex as an ERAD Tuning Receptor in the Mammalian ER	Bernasconi R, Galli C, Noack J, Bianchi S, de Haan CAM, Reggiori F, Molinari M	https://www.ncbi.nlm.nih.gov/pubmed/22633958	https://www.sciencedirect.com/science/article/pii/S1097276512003395?via%3Dihub	https://www.sciencedirect.com/science/article/pii/S1097276514009241
2014 Jul;88(14):8116-28. doi: 10.1128/JVI.01014-14	J Virol	Am Soc Microbiology	Hijacking of host calreticulin is required for the white spot syndrome virus replication cycle	Watthanasurorot A, Guo E, Tharntada S, Lo CF, Soderhall K, Soderhall I	https://www.ncbi.nlm.nih.gov/pubmed/24807724	https://jvi.asm.org/content/88/14/8116.long	https://jvi.asm.org/content/90/2/1155
2012 Sep;31(2):148-53. doi: 10.1016/j.fm.2012.02.016. Epub 2012 Mar 13	Food Microbiol	Elsevier	Bayesian inference for quantifying Listeria monocytogenes prevalence and concentration in minced pork meat from presence/absence microbiological testing	Andritsos ND, Mataragas M, Paramithiotis S, Skandamis PN, Drosinos EH	https://www.ncbi.nlm.nih.gov/pubmed/22608217	https://www.sciencedirect.com/science/article/pii/S0740002012000561?via%3Dihub	https://www.sciencedirect.com/science/article/pii/S0740002012000561?via%3Dihub
2012 May 15;156(2):181-5. doi: 10.1016/j.ijfoodmicro.2012.03.027. Epub 2012 Mar 30	Int J Food Microbiol	Elsevier (for Int'l Committee on Food Microbiology and Hygiene of the IUMS)	Estimating the diagnostic accuracy of three culture-dependent methods for the Listeria monocytogenes detection from a Bayesian perspective	Andritsos ND, Mataragas M, Paramithiotis S, Nychas GJ, Drosinos EH	https://www.ncbi.nlm.nih.gov/pubmed/?term=Estimating+the+diagnostic+accuracy+of+three+culture-dependent+methods+for+the+Listeria+monocytogenes+detection+from+a+Bayesian+perspective	https://www.sciencedirect.com/science/article/pii/S0168160512001596?via%3Dihub	https://www.sciencedirect.com/science/article/pii/S0168160512001596?via%3Dihub
2017 Mar 17;83(7). pii: e03445-16. doi: 10.1128/AEM.03445-16	Appl Environ Microbiol	Am Soc Microbiology	Identification of peptidoglycan hydrolase constructs with synergistic staphylolytic activity in cow's milk	Carolin T. Verbree, Steven M. Dätwyler, Susanne Meile, Fritz Eichenseher, David M. Donovan, Martin J. Loessner, Mathias Schmelcher	https://www.ncbi.nlm.nih.gov/pubmed/28159785	https://aem.asm.org/content/83/7/e03445-16.long	https://www.ncbi.nlm.nih.gov/pubmed/29146591
2008 Sep;157(3):369-76. doi: 10.1007/s00442-008-1091-1	Oecologia	Springer	Latitude affects degree of advancement in laying by birds in response to food supplementation: a meta-analysis	Schoech SJ, Hahn TP	https://www.ncbi.nlm.nih.gov/pubmed/18604561	https://link.springer.com/article/10.1007%2Fs00442-008-1091-1	https://link.springer.com/article/10.1007%2Fs00442-012-2345-5
2018 Oct 2. doi: 10.1089/fpd.2017.2402	Foodborne Pathog Dis	Mary Ann Liebert	Antibiotic Resistance in Salmonella Enteritidis Isolates Recovered from Chicken, Chicken Breast, and Humans Through National Antimicrobial Resistance Monitoring System Between 1996 and 2014	Paudyal N, Pan H, Li X, Fang W, Yue M	https://www.ncbi.nlm.nih.gov/pubmed/29927626	https://www.liebertpub.com/doi/pdf/10.1089/fpd.2017.2402	https://www.liebertpub.com/doi/pdf/10.1089/fpd.2017.2402
2010 Jan;40(1):101-20. doi: 10.1016/j.cvsm.2009.09.003	VCNA-Small Animal	Elsevier	Idiopathic Granulomatous and Necrotizing Inflammatory Disorders of the Canine Central Nervous System	Schatzberg SJ	https://www.ncbi.nlm.nih.gov/pubmed/19942059	https://www.sciencedirect.com/science/article/pii/S0195561609001417?via%3Dihub	https://www.sciencedirect.com/science/article/pii/S0195561609001417?via%3Dihub
2013;34(3):137-141. doi:10.1071/MA13046	Microbiology Australia	Australian Society for Microbiology	Subversion of immunity by schistosomes	Kalinna B, Walduck A	—	http://microbiology.publish.csiro.au/nid/206/issue/7047.htm	http://microbiology.publish.csiro.au/?act=view_file&file_id=MA13046.pdf
2016;4:54-62. doi: 10.1016/j.ijvsm.2016.10.009	Int J of Vet Science and Med	Elsevier (for Cairo University)	Review of brucellosis in Nepal	Acharya KP, Kaphle K, Shrestha K, Bastuji BG, Smits HL	—	https://www.sciencedirect.com/science/article/pii/S2314459916300060	https://www.sciencedirect.com/science/article/pii/S2314459916300060
2009;2(6):236-239	Veterinary World	Veterinary World	Pre-Weaning Mortality in Pig-Causes and Management	Shankar BP, Madhusudhan HS, Harish DB	—	http://www.veterinaryworld.org/Vol.2/June/Pre-Weaning%20Mortality%20in%20Pig-Causes%20and%20Management.pdf	http://www.veterinaryworld.org/Vol.2/June/Pre-Weaning%20Mortality%20in%20Pig-Causes%20and%20Management.pdf
2018 Jul;120:176-180. DOI: 10.1016/j.micpath.2018.04.047	Microbial Pathogenesis	Academic Press	Blackleg in cattle: Current understanding and future research perspectives- A review	Idrees MA, Younus M, Farooqi SH, Khan AU	https://www.ncbi.nlm.nih.gov/pubmed/29733903	https://www.sciencedirect.com/science/article/pii/S088240101830247X?via%3Dihub	https://www.sciencedirect.com/science/article/pii/S0882401018321028
2011;6(4):301-315. DOI: 10.3923/ajava.2011.301.315	Asian Journal of Animal and Veterinary Advances	Academic Journals Inc. (PRED)	Assessment methods and indicators of animal welfare	Sejian V, Lakritz J, Ezeji T, Lal R	—	https://scialert.net/fulltextmobile/?doi=ajava.2011.301.315	https://scialert.net/fulltextmobile/?doi=ajava.2011.301.315
2015; 106:104-142. doi: 10.3390/jfb6010104	J Functional Biomarkers	MDPI	Chitin, chitosan, and its derivatives for wound healing: old and new materials	Azuma K, Izumi R, Osaki T, Ifuku S, Morimoto M, Saimoto H, Minami S, Okamoto Y	https://www.ncbi.nlm.nih.gov/pubmed/25780874	https://www.mdpi.com/2079-4983/6/1/104/htm	https://www.mdpi.com/2079-4983/9/2/38/htm
2003 Jul;52(1):1-21	Chemosphere	Elsevier	Cyanobacterial toxins: a growing environmental concern	Haider D, Naithani V, Viswanathan PN, Kakkar P	https://www.ncbi.nlm.nih.gov/pubmed/12729683	https://www.sciencedirect.com/science/article/pii/S0045653503000328	https://www.sciencedirect.com/science/article/pii/S0045653503000328?via%3Dihub
2002 Nov 15;180(2):151-67	Toxicology	Elsevier	Antioxidant nutrients and mycotoxins	Atroshi F, Rizzo A, Westermarck T, Ali-Vehmas T	https://www.ncbi.nlm.nih.gov/pubmed/12324191	https://www.sciencedirect.com/science/article/pii/S0300483X02003888	https://www.sciencedirect.com/science/article/pii/S0300483X02003888?via%3Dihub
2017 Mar;73(1):29-44. DOI: 10.1017/S0043933916000866	World's Poultry Science Journal	Cambridge U Press	Host immune responses and vaccination against avian pathogenic Escherichia coli	Azeem T, Abid SA, Ahmad W, Aslam A	—	https://www.cambridge.org/core/journals/world-s-poultry-science-journal/article/host-immune-responses-and-vaccination-against-avian-pathogenic-escherichia-coli-retracted/C6DCC2AC5EB9E02A69D81A863BE4B948	None found
2016 Dec;158(4):414-434. doi: 10.1111/ppl.12476	Physiologia Plantarium	Wiley (for Scandinavian Society for Plant Physiology)	Proteomic and physiological responses of Arabidopsis thaliana exposed to salinity stress and N-acyl-homoserine lactone	Ding L, Cao J, Duan Y, Li J, Yang Y, Yang G, Zhou Y	https://www.ncbi.nlm.nih.gov/pubmed/27265884	https://onlinelibrary.wiley.com/doi/full/10.1111/ppl.12476	https://onlinelibrary.wiley.com/doi/10.1111/ppl.12852
2017 Feb 9;4:5. doi: 10.3389/fmolb.2017.00005	Front Mol Biosci	Frontiers	Structural Basis of the Substrate Specificity and Enzyme Catalysis of a Papaver somniferum Tyrosine Decarboxylase	Guan H, Song S, Robinson H, Liang J, Ding H, Li J, Han Q	https://www.ncbi.nlm.nih.gov/pubmed/28232911	https://www.frontiersin.org/articles/10.3389/fmolb.2017.00005/full	https://www.frontiersin.org/articles/10.3389/fmolb.2017.00069/full
2015 Aug 7;290(32):19942-54. doi: 10.1074/jbc.M115.659011	J Biol Chem	American Society for Biochemistry and Molecular Biology	Cysteine-independent Catalase-like Activity of Vertebrate Peroxiredoxin 1 (Prx1)	Sun CC, Dong WR, Zhao J, Nie L, Xiang LX, Zhu G, Shao JZ	https://www.ncbi.nlm.nih.gov/pubmed/26088136	http://www.jbc.org/content/290/32/19942.long	http://www.jbc.org/content/290/45/27013
2008 Jul 11;283(28):19769-80. doi: 10.1074/jbc.M801464200	J Biol Chem	American Society for Biochemistry and Molecular Biology	An unusual TOM20/TOM22 bypass mechanism for the mitochondrial targeting of cytochrome P450 proteins containing N-terminal chimeric signals	Anandatheerthavarada HK, Sepuri NB, Biswas G, Avadhani NG	https://www.ncbi.nlm.nih.gov/pubmed/18480056	http://www.jbc.org/content/283/28/19769.long	https://www.ncbi.nlm.nih.gov/pmc/articles/PMC4712553/
2007 Mar;45(3):972-8	J Clin Microbiol	Am Soc Microbiology	Diversity in Indian Equine Rotaviruses: Identification of Genotype G10,P6[1] and G1 Strains and a New VP7 Genotype (G16) Strain in Specimens From Diarrheic Foals in India	Gulati BR, Deepa R, Singh BK, Rao CD	https://www.ncbi.nlm.nih.gov/pubmed/17135436	https://jcm.asm.org/content/45/3/972.long	https://jcm.asm.org/content/45/7/2354
2004 Oct;39(5):293-7	Reprod Domest Anim	Wiley	The effect of intravaginal applied GnRH-agonist on the time of ovulation and subsequent reproductive performance of weaned multiparous sows	Baer C, Bilkei G	https://www.ncbi.nlm.nih.gov/pubmed/15367259	https://onlinelibrary.wiley.com/doi/abs/10.1111/j.1439-0531.2004.00500.x	https://onlinelibrary.wiley.com/doi/abs/10.1111/j.1439-0531.2004.00500.x
2014 Nov 26. doi: 10.1186/s13000-014-0223-7	Diagn Pathol	BMC	Neuropathological microscopic features of abortions induced by Bunyavirus / or Flavivirus infections	Javanbakht J, Mardjanmehr SH, Tavasoly A, Nazemshirazi MH	https://www.ncbi.nlm.nih.gov/pubmed/25425524	https://diagnosticpathology.biomedcentral.com/articles/10.1186/s13000-014-0223-7	https://www.ncbi.nlm.nih.gov/pubmed/27802822
2011 Jan 27;147(3-4):226-30. doi: 10.1016/j.vetmic.2010.06.026	Vet Microbiol	Elsevier	Detection and Genotyping of GB Virus-C in Dromedary Camels in the United Arab Emirates	Abu Odeh RO	https://www.ncbi.nlm.nih.gov/pubmed/20674194	https://www.sciencedirect.com/science/article/pii/S0378113510003287?via%3Dihub	https://www.sciencedirect.com/science/article/pii/S0378113510003287?via%3Dihub
2007 Apr 19. [Epub ahead of print]	J Clin Microbiol	Am Soc Microbiology	Molecular Characterization of VP4 and VP7 Genes of Nontypeable Strains Identifies a Novel P[28] Genotype in Porcine Rotaviruses	Chan-it W, Khamrin P, Saekhow P, Pantip C, Thongprachum A, Peerakome S, Ushijima H, Maneekam N	https://www.ncbi.nlm.nih.gov/pubmed/17409206	https://jcm.asm.org/content/early/2007/04/19/JCM.01709-06.long	None found
2015 Feb;38(1):152-8. doi: 10.1007/s10753-014-0017-9	Inflammation	Springer	Inhibition of Lipopolysaccharide (LPS)-Induced Inflammatory Responses by Selenium in Bovine Mammary Epithelial Cells in Primary Culture	Wei Z, Yao M, Li Y, Yang Z, Feng X	https://www.ncbi.nlm.nih.gov/pubmed/?term=25231122	https://link.springer.com/article/10.1007%2Fs10753-014-0017-9	https://link.springer.com/article/10.1007%2Fs10753-015-0142-0
2010 Dec;24(4):425-32. doi: 10.1111/j.1365-2915.2010.00905.x	Med Vet Entomol	Wiley (for Royal Entomological Society)	Established and emerging pathogens in Ixodes ricinus ticks collected from birds on a conservation island in the Baltic Sea	Franke J, Meier F, Moldenhauer A, Straube E, Dorn W, Hildebrandt A	https://www.ncbi.nlm.nih.gov/pubmed/20868431	https://onlinelibrary.wiley.com/doi/abs/10.1111/j.1365-2915.2010.00905.x	https://onlinelibrary.wiley.com/doi/10.1111/mve.12002
2009 May;109(4):405-12. doi: 10.1016/j.envres.2009.01.007	Environ Res	Elsevier	Microbial pollution in wildlife: Linking agricultural manuring and bacterial antibiotic resistance in red-billed choughs	Blanco G, Lemus JA, Grande J	https://www.ncbi.nlm.nih.gov/pubmed/19264302	https://www.sciencedirect.com/science/article/pii/S0013935109000127	https://www.sciencedirect.com/science/article/pii/S001393511300008X
2009 Dec;12(6):571-580. doi:10.1111/j.1469-1795.2009.00283.x	Animal Conservation	Wiley (for Zoological Society of London)	Ingestion of multiple veterinary drugs and associated impact on vulture health: implications of livestock carcass elimination practices	Blanco G, Lemus JA, Martinez F, Arroyo B, Garcia-Montijano M, Grande J	—	https://zslpublications.onlinelibrary.wiley.com/doi/full/10.1111/j.1469-1795.2009.00283.x	https://zslpublications.onlinelibrary.wiley.com/doi/10.1111/acv.12037
2006 Oct;43(5):990-998. DOI: 10.1111/j.1365-2664.2006.01200.x	J Appl Ecol	Wiley (for British Ecological Society)	Faecal bacteria associated with different diets of wintering red kites: influence of livestock carcass dumps in microflora alteration and pathogen acquisition	Blanco G, Lemus JA, Grande J	—	https://besjournals.onlinelibrary.wiley.com/doi/full/10.1111/j.1365-2664.2006.01200.x	https://besjournals.onlinelibrary.wiley.com/doi/10.1111/1365-2664.12108
2007 Jul;9(7):1738-49	Environ Microbiol	Wiley (for Society for Applied Microbiology)	Geographical variation in cloacal microflora and bacterial antibiotic resistance in a threatened avian scavenger in relation to diet and livestock farming practices	Blanco G, Lemus JA, Grande J, Gangoso L, Grande JM, Donazar JA, Arroyo B, Frias O, Hiraldo F	https://www.ncbi.nlm.nih.gov/pubmed/?term=Geographical+variation+in+cloacal+microflora+and+bacterial+antibiotic+resistance+in+a+threatened+avian+scavenger+in+relation+to+diet+and+livestock+farming+practices	https://onlinelibrary.wiley.com/doi/full/10.1111/j.1462-2920.2007.01291.x	https://onlinelibrary.wiley.com/doi/10.1111/1462-2920.12026
2011 Sep 7;278(1718):2668-76. doi: 10.1098/rspb.2010.1227	Proc R Soc B - Biol Sci	Royal Society Publishing	An island paradigm on the mainland: host population fragmentation impairs the community of avian pathogens	Vogeli M, Lemus JA, Serrano D, Blanco G, Tella JL	https://www.ncbi.nlm.nih.gov/pubmed/21270030	https://royalsocietypublishing.org/doi/full/10.1098/rspb.2010.1227?url_ver=Z39.88-2003&rfr_id=ori:rid:crossref.org&rfr_dat=cr_pub%3dpubmed	https://royalsocietypublishing.org/doi/10.1098/rspb.2015.2004
2010 Feb;19(4):691-705. doi: 10.1111/j.1365-294X.2009.04507.x	Mol Ecol	Wiley	MHC diversity and differential exposure to pathogens in kestrels (Aves: Falconidae)	Alcaide M, Lemus JA, Blanco G, Tella JL, Serrano D, Negro JJ, Rodriguez A, Garcia-Montijano M	https://www.ncbi.nlm.nih.gov/pubmed/20074317	https://onlinelibrary.wiley.com/doi/abs/10.1111/j.1365-294X.2009.04507.x	https://onlinelibrary.wiley.com/doi/10.1111/mec.12134
2009 Jun 22;276(1665):2307-13. doi: 10.1098/rspb.2009.0071	Proc R Soc B - Biol Sci	Royal Society Publishing	Cellular and humoral immunodepression in vultures feeding upon medicated livestock carrion	Lemus JA, Blanco G	https://www.ncbi.nlm.nih.gov/pubmed/19324751	https://royalsocietypublishing.org/doi/full/10.1098/rspb.2009.0071?url_ver=Z39.88-2003&rfr_id=ori:rid:crossref.org&rfr_dat=cr_pub%3dpubmed	https://royalsocietypublishing.org/doi/10.1098/rspb.2012.1861
2015 Feb;99(1):17-20. doi: 10.1111/jpn.12225	J Anim Physiol Anim Nutr	Wiley	Determination of some blood and seminal plasma ions in the beluga, Huso huso (Linneaus, 1758)	Aramli MS, Habibi E, Aramli S, Nouri HA	https://www.ncbi.nlm.nih.gov/pubmed/25041321	https://onlinelibrary.wiley.com/doi/abs/10.1111/jpn.12225	https://onlinelibrary.wiley.com/doi/10.1111/jpn.12852
2015 Apr;50(2):349-352. doi: 10.1111/rda.12484	Reprod Domest Anim	Wiley	Effect of post-thaw storage time on motility and fertility of cryopreserved beluga sturgeon (Huso huso) sperm	Aramli MS, Nazari RM, Gharibi MR	https://www.ncbi.nlm.nih.gov/pubmed/25612010	https://onlinelibrary.wiley.com/doi/abs/10.1111/rda.12484	https://www.ncbi.nlm.nih.gov/pubmed/29740930
2017 Feb;52(1):170-173. doi: 10.1111/rda.12814	Reprod Domest Anim	Wiley	Motility and oxidative-antioxidant capacity of Huso huso semen, stored at -80°C	Aramli MS, Nazari RM, Aramli S, Nouri HA	https://www.ncbi.nlm.nih.gov/pubmed/27748546	https://onlinelibrary.wiley.com/doi/abs/10.1111/rda.12814	https://www.ncbi.nlm.nih.gov/pubmed/29740930
2016 Aug;51(4):474-7. doi: 10.1111/rda.12704	Reprod Domest Anim	Wiley	Influence of glutamine supplementation on motility and fertilization success of frozen-thawed Persian sturgeon (Acipenser persicus) sperm	Aramli MS, Golshahi K, Nazari RM, Golpour A, Aramli S	https://www.ncbi.nlm.nih.gov/pubmed/27168189	https://onlinelibrary.wiley.com/doi/abs/10.1111/rda.12704	https://www.ncbi.nlm.nih.gov/pubmed/29740930
2015 Feb;99(1):13-16. doi: 10.1111/jpn.12199	J Anim Physiol Anim Nutr	Wiley	Study of enzyme activities and protein content of beluga (Huso huso) semen before and after cryopreservation	Aramli MS	https://www.ncbi.nlm.nih.gov/pubmed/24780122	https://onlinelibrary.wiley.com/doi/abs/10.1111/jpn.12199	https://onlinelibrary.wiley.com/doi/10.1111/jpn.12852
2012 May;164:1-10. doi: 10.1016/j.envpol.2012.01.006	Environ Pollut	Elsevier	Dispersal of the radionuclide caesium-137 (137Cs) from point sources in the Barents and Norwegian Seas and its potential contamination of the Arctic marine food chain: coupling numerical ocean models with geographical fish distribution data	Heidal HE, Vikebo F, Johansen GO	https://www.ncbi.nlm.nih.gov/pubmed/22306959	https://www.sciencedirect.com/science/article/pii/S0269749112000231?via%3Dihub	https://www.sciencedirect.com/science/article/pii/S0269749112000231?via%3Dihub
2016;2:1274280. doi: 10.1080/23311932.2016.1274280	Cogent Food & Agriculture	Taylor and Francis Online	Screening for the presence and prevalence of Edwardsiella tarda infection in fish harvested from Lakes Zeway and Langano, Southern Oromia, Ethiopia	Habtamu T, Kebede B	—	https://www.tandfonline.com/doi/abs/10.1080/23311932.2016.1274280	https://www.tandfonline.com/doi/full/10.1080/23311932.2017.1312757?src=recsys
2002 Dec;40(12):4493-8	J Clin Microbiol	Am Soc Microbiology	Evidence That Rodents Are a Reservoir of Hepatitis E Virus for Humans in Nepal	He J, Innis BL, Shrestha MP, Clayson ET, Scott RM, Linthicum KJ, Musser GG, Gigliotti SC, Binn LN, Kuschner RA, Vaughn DW	https://www.ncbi.nlm.nih.gov/pubmed/12454141	https://jcm.asm.org/content/40/12/4493	https://jcm.asm.org/content/44/3/1208
2013; 67(4):593-599. doi: 10.2298/HEMIND120815100P	Hemijska Industrija	Association of Chemical Engineers of Serbia	Environmental cadmium and zinc concentrations in liver and kidney of european hare from different serbian regions	Petrovic ZI, Teodorovic VB, Dimitrijevic MR, Borozan S, Beukovic MT, Nikolic DM, Spiric AT	—	http://www.ache.org.rs/HI/	http://www.doiserbia.nb.rs/img/doi/0367-598X/2015/0367-598X1500061E.pdf
2012 Feb 7;9(67):351-61. doi: 10.1098/rsif.2011.0323	J Royal Soc Interface	Royal Society Publishing	What makes an accurate and reliable subject-specific finite element model? A case study of an elephant femur	Panagiotopoulou O, Wilshin SD, Rayfield EJ, Shefelbine SJ, Hutchinson JR	https://www.ncbi.nlm.nih.gov/pubmed/21752810	https://royalsocietypublishing.org/doi/full/10.1098/rsif.2011.0323?url_ver=Z39.88-2003&rfr_id=ori%3Arid%3Acrossref.org&rfr_dat=cr_pub%3Dpubmed&	https://royalsocietypublishing.org/doi/10.1098/rsif.2014.0854
2018 Nov;59(6):575. doi: 10.1007/s10329-018-0651-1. Epub 2018 Feb 8.	Primates	Springer (for Japan Monkey Centre)	Biologically validating the measurement of oxytocin in western lowland gorilla (Gorilla gorilla gorilla) urine and saliva using a commercial enzyme immunoassay	Leeds A, Dennis PM, Lukas KE, Stoinski TS, Willis MA, Schook MW	https://www.ncbi.nlm.nih.gov/pubmed/?term=29423533	https://link.springer.com/article/10.1007%2Fs10329-018-0651-1	https://link.springer.com/article/10.1007%2Fs10329-018-0651-1
